# Supplementary material for: Association of serum iron status with MASLD and liver fibrosis
Source: PLoS One. 2025 Apr 1;20(4):e0319057. doi: 10.1371/journal.pone.0319057 (PMC11960921; doi:10.1371/journal.pone.0319057)
Supplement: S1 File — (XLSX) [file pone.0319057.s010.xlsx]

## Sheet: FEMASLD排除病毒酒精4493
seqn	FERTIN	FERTINQ	IRON	IRONQ	UIBC	UIBCQ	TIBC	TIBCQ	TFSA	TFSAQ	wtintprp	wtmecprp	sdmvpsu	sdmvstra	gender	age	age01	race	education	marriage	poverty	cotinine	drink	PA	T2DM	HBP	BMI	BMI01	height	WC	FPGMOL	FPGMG	HBA1C	TGMOL	TGMG	TCMOL	TCMG	LDLMOL	LDLMG	HDLMOL	HDLMG	CAP	MASLD	LSM	AHF
109266	11.6	0	50	0	374	3	424	3	12	0	7825.65	8154.97	2	168	2	29	0	5	2	3	2	1	1	2	0	0	37.8	1	160.2	117.9			5.2			5.04	195			1.45	56	277	1	6.4	0
109273	313	3	210	3	85	0	295	1	71	3	20171.8	22163.6	1	155	1	36	0	3	2	3	0	2	0	2	0	0	21.9	0	184.2	86.8			5.1			4.24	164			1.09	42	222	0	2.7	0
109274	366	3	77	1	179	0	256	0	30	2	7227.99	7801.6	2	167	1	68	1	5	2	3	0	1	1	2	1	1	30.2	1	185.3	109.6	8.55	154	5.7	1.502	133	2.72	105	1.267	54	0.75	29	279	1	4.4	0
109282	49.8	0	61	1	259	2	320	2	19	1	28363	31816.3	2	164	1	76	1	3	2	1	2	1	0	0	0	1	26.6	0	177.1		5.27	95	5.5	1.49	132	6.03	233	4.241	163	1.11	43	315	1	4.6	0
109290	212	3	108	3	310	3	418	3	26	2	3967.69	4099.84	1	171	2	68	1	4	2	2	2	0	0	2	1	1	28.1	1	161.2	92	5.88	106	8.4	1.152	102	4.27	165	2.715	105	1.03	40	359	1	5.1	0
109293	468	3	57	0	228	1	285	0	20	1	12006.1	12161	2	163	1	44	0	3	1	3	0	1	0	2	0	1	30.1	1	181.6	107			5.3			4.89	189			0.85	33	321	1	4.5	0
109300	242	3	77	1	265	2	342	2	23	1	20550	23643.3	1	169	2	54	0	5	2	1	2	0	0	0	0	1	29.6	1	144.7	84.8	5.72	103	5.4	0.565	50	5.17	200	3.284	123	1.63	63	287	1	5.1	0
109312	43.7	0	77	1	237	2	314	1	25	1	125711	133568	1	163	2	48	0	3	2	1	2	0	1	2	0	0	23.9	0	166.5	95.7			5.4			4.53	175			1.99	77	247	1	3.4	0
109313	61.7	1	95	2	224	1	319	2	30	2	89118.3	101703	1	156	1	63	1	3	2	1	2	0	1	2	0	0	25.2	0	172.6	95	5.38	97	5.9	0.914	81	5.79	224	3.982	152	1.4	54	245	1	5	0
109316	84.9	1	39	0	264	2	303	1	13	0	6119.73	6448.4	1	150	2	62	1	4	1	2	0	1	0	2	1	1	30.5	1	159.2	97.5			7			4.63	179			2.09	81	228	0	4.3	0
109322	20.1	0	98	2	288	3	386	3	25	1	14839.5	14880.3	2	161	2	45	0	1	0	1	1	0	0	2	0	1	29.3	1	146.5	94.6	4.94	89	5.4	0.779	69	4.47	173	2.612	99	1.5	58	248	1	4.5	0
109326	83.4	1	88	2	204	1	292	1	30	2	83913.3	94345.4	2	152	2	44	0	3	1	1	2	0	0	2	0	0	21.6	0	162.3	77.2	5.27	95	5.1	0.79	70	4.55	176	1.991	76	2.2	85	170	0	4	0
109327	80.4	1	104	3	238	2	342	2	30	2	20793.1	20026.4	2	154	2	58	0	1	2	1	2	0	1	2	0	0	23.7	0	163.6	92.7	5.44	98	5.6	1.806	160	5.25	203	2.922	117	1.5	58	273	1	3.5	0
109330	354	3	103	3	238	2	341	2	30	2	19197.1	20618.2	1	160	1	76	1	5	2	1	1	0	1	2	0	1	23.3	0	162.5	87.5	6.05	109	5.6	0.745	66	4.24	164	1.733	66	2.17	84	318	1	4.3	0
109333	200	3	62	1	183	0	245	0	25	1	15305.8	16401.6	2	166	2	41	0	2	2	1	2	0	1	2	0	0	26.4	0	154	80.6			5.5			3.57	138			1.63	63	149	0	6	0
109336	12.1	0	30	0	374	3	404	3	7	0	28042.4	28203.6	2	155	1	35	0	1	2	1	2	0	0	2	0	1	33.5	1	177.1	107.2			5.5			6.18	239			0.98	38	313	1	4.8	0
109340	512	3	54	0	284	3	338	2	16	0	16692	17860.8	2	172	1	44	0	5	2	1	0	1	1	2	0	1	46.2	1	172.9	133.8	6.11	110	5.8	2.269	201	5.35	207	3.077	127	1.24	48	400	1	24.7	1
109348	214	3	54	0	274	3	328	2	16	0	34811.8	37103.8	2	156	2	63	1	3	2	1	2	0	1	1	0	1	19.6	0	165.4	82.5			5.3			6.26	242			2.95	114	189	0	4.8	0
109350	22.8	0	77	1	184	0	261	0	30	2	13693.4	14768.6	2	166	1	59	0	3	0	3	0	1	0	2	0	1	36.6	1	175.3	125.5			5.3			5.69	220			2.74	106	265	1	4.4	0
109351	135	2	92	2	252	2	344	2	27	2	12687	13295.2	1	151	1	58	0	4	1	2	0	0	0	2	0	1	23.6	0	170.8	87.6			5.8			3.83	148			1.27	49	195	0	5.2	0
109369	40.8	0	135	3	180	0	315	1	43	3	12296.9	13635.8	2	154	2	80	1	2	0	2	1	0	1	1	0	1	25.1	0	154.6	89	5.72	103	5.6	1.479	131	3.8	147	1.345	56	1.78	69	251	1	2.6	0
109371	68.5	1	122	3	260	2	382	3	32	2	5337.06	5571.47	2	155	1	62	1	5	2	1	2	0	1	2	0	1	29.3	1	172.8	101.7	5.66	102	5.8	1.919	170	5.87	227	3.439	137	1.55	60	317	1	21.5	1
109373	102	1	75	1	202	1	277	0	27	2	14343.3	14611.9	2	167	2	30	0	3	2	3	0	0	1	2	1	1	27.2	0	157.2	94.6			9.4			5.2	201			1.34	52	276	1	4.2	0
109377	542	3	120	3	167	0	287	0	42	3	42210.2	41412.5	2	159	1	41	0	3	1	2	1	2	1	2	0	1	29.4	1	173.8	103.5	5.55	100	5.4	1.502	133	4.4	170	2.974	117	0.72	28	288	1	4.4	0
109379	56.7	1	30	0	347	3	377	3	8	0	35346.5	44769.8	1	157	2	66	1	3	1	1	1	0	1	0	0	1	33.4	1	157.9	105.5	5.88	106	5.5	0.531	47	4.63	179	2.638	98	1.76	68	230	0	5.1	0
109382	72.3	1	152	3	181	0	333	2	46	3	8443.27	9440.5	1	158	2	70	1	1	1	1	1	0	1	0	1	1	35.8	1	160.1	114.1	7.16	129	6.5	1.106	98	4.42	171	2.638	103	1.27	49	294	1	12	1
109389	506	3	112	3	243	2	355	3	32	2	11139.3	12933.3	1	170	1	56	0	5	2	1	2	1	1	2	0	1	26.3	0	169.4	86.5			6.1			5.22	202			2.15	83	246	1	4.9	0
109390	12.6	0	33	0	352	3	385	3	9	0	6775.2	6931.07	1	150	2	44	0	4	2	1	1	0	1	2	1	1	38.2	1	166.6	111			10			4.78	185			0.98	38	248	1	4.1	0
109391	156	2	66	1	274	3	340	2	19	1	14819.2	14674.3	2	160	2	56	0	2	0	1	1	2	0	0	1	1	34.1	1	154.4	109.1			6.7			4.14	160			1.27	49	322	1	9.7	1
109393	522	3	77	1	137	0	214	0	36	3	5247.93	5510.38	1	158	1	76	1	4	2	2	0	2	1	2	1	1	21.5	0	177.4	86.6			6.9			4.37	169			0.98	38	218	0	3.7	0
109394	32.3	0	107	3	260	2	367	3	29	2	9360.15	10118.8	2	163	2	29	0	4	2	3	0	1	0	1	0	0	31.7	1	163	102	5.38	97	6	0.982	87	4.65	180	3	114	1.22	47	282	1	4.5	0
109395	270	3	119	3	129	0	248	0	48	3	13483.8	13879.6	1	164	1	56	0	4	2	1	2	1	1	2	0	1	24	0	161.9	81.7			5.9			5.61	217			1.55	60	242	1	4.1	0
109396	51.9	1	96	2	231	1	327	2	29	2	12300.5	12988.8	2	154	2	37	0	5	2	2	1	0	1	0	0	0	21.5	0	156.1	73.6			5.5			4.84	187			1.4	54	142	0	3.2	0
109397	69.3	1	65	1	293	3	358	3	18	0	27881.6	27929.5	2	158	2	47	0	3	1	1	1	1	0	2	0	1	49	1	160.5	135.6			5.6			5.77	223			1.27	49	302	1	7.8	1
109403	62.7	1	58	0	225	1	283	0	20	1	21808.1	24116.3	1	151	1	30	0	5	2	1	2	0	1	2	0	1	27.1	0	198.7	97.6	4.94	89	5.9	1.355	120	5.17	200	3.646	141	0.91	35	247	1	4.7	0
109404	30.5	0	69	1	334	3	403	3	17	0	65772.8	68310.7	2	162	2	23	0	2	2	1	0	1	1	0	0	0	30.7	1	159.1	93.6	5.33	96	5.3	0.361	32	3.96	153	2.276	84	1.53	59	241	1	5.6	0
109408	142	2	58	0	204	1	262	0	22	1	12561	12838	2	170	1	51	0	4	1	1	1	2	1	1	0	1	40	1	181.9	136.6			6			4.71	182			0.8	31	307	1	10.2	1
109411	117	2	118	3	198	1	316	1	37	3	23366.7	23374.4	1	164	2	55	0	4	2	1	2	0	1	0	0	0	20.2	0	163.8	76.4			5.3			6.59	255			2.17	84	163	0	2.5	0
109415	102	1	68	1	245	2	313	1	22	1	13687.1	14418.8	1	172	2	61	1	4	2	1	2	0	0	1	1	1	42.8	1	163.6	129.8	7.22	130	7	1.716	152	6.26	242	4.37	170	1.11	43	348	1	6.9	0
109426	44.6	0	109	3	240	2	349	2	31	2	16587.1	17444.2	1	169	2	61	1	5	2	1	2	0	1	2	0	1	27.9	0	151.1	97	5.61	101	5.9	1.163	103	4.29	166	2.405	94	1.34	52	323	1	4.4	0
109431	43.3	0	86	2	214	1	300	1	29	2	8663.02	8443.23	1	168	2	45	0	2	2	1	2	1	1	0	0	0	30.3	1	148.6	106.9			5.2			5.25	203			1.66	64	270	1	5.6	0
109432	35.8	0	39	0	286	3	325	2	12	0	6988.36	7578.58	2	159	2	44	0	4	2	3	2	0	0	0	0	0	19.8	0	165.6	73.3	5.72	103	5.4	0.305	27	5.2	201	3.414	128	1.66	64	202	0	3.9	0
109435	179	2	199	3	87	0	286	0	70	3	14675.7	15120.4	2	166	1	62	1	5	1	1	0	1	0	2	1	1	41.7	1	176.4				4.1			2.22	86			0.91	35	323	1	26	1
109436	115	2	150	3	239	2	389	3	39	3	3465.12	3494.18	2	150	1	80	1	5	2	1	2	0	0	2	0	1	25.5	0	169.9	95.8			5.1			4.81	186			0.88	34	258	1	8.2	1
109439	59.6	1	77	1	243	2	320	2	24	1	11972.2	12824.4	1	168	2	59	0	4	2	2	1	1	1	0	0	1	32.6	1	162	94.6	6.27	113	5.7	0.61	54	4.84	187	2.586	97	1.97	76	250	1	5.1	0
109441	28.9	0	33	0	283	3	316	1	10	0	86649.3	93015	2	157	2	20	0	3	2	3	0	1	1	2	0	0	18	0	171	71.7	5.38	97	5.4	0.497	44	3.65	141	1.784	65	1.63	63	173	0	6.6	0
109444	87.5	1	72	1	216	1	288	0	25	1	16017.3	16879.8	2	166	1	21	0	4	1	3	0	2	1	2	0	0	21.7	0	175.2	77.4	4.66	84	5.8	0.406	36	3.7	143	1.862	68	1.66	64	116	0	5.4	0
109454	73.5	1	49	0	307	3	356	3	14	0	11041.5	12158.5	2	171	2	25	0	4	2	3	0	1	1	2	0	1	50.9	1	163.3	142.9	6.55	118	5.6	0.508	45	3.26	126	2.198	82	0.83	32	372	1	7.8	1
109457	139	2	120	3	213	1	333	2	36	3	50587.5	55969.1	3	156	1	76	1	3	2	1	2	0	1	2	0	1	32.7	1	174.1	119.9	6.33	114	5.6	0.677	60	5.87	227	3.233	122	2.33	90	304	1	3.8	0
109459	328	3	100	2	200	1	300	1	33	3	26231.9	29975.8	1	161	1	32	0	5	2	3	1	1	1	0	0	0	43.3	1	182	126.5			4.7			6.28	243			1.01	39	381	1	6	0
109467	119	2	139	3	152	0	291	1	48	3	76993.8	87630.1	1	150	1	21	0	3	2	3	2	1	1	2	0	0	36.3	1	176.1	103.4			5.3			4.09	158			1.37	53	216	0	5.8	0
109468	193	2	87	2	225	1	312	1	28	2	12535.1	14054.5	2	163	1	60	1	3	1	1	1	1	0	2	0	1	43	1	172.2	141.9			5.4			4.84	187			0.93	36	322	1	4.5	0
109472	181	2	38	0	325	3	363	3	10	0	23759.3	23874.5	2	154	1	34	0	1	2	1	2	0	1	1	0	0	35.7	1	170.1	115.9	5.88	106	5.7	4.448	394	6.36	246	3.698	156	0.62	24	388	1	5.7	0
109478	32.3	0	59	0	350	3	409	3	14	0	37996.3	39528.6	1	158	2	27	0	3	2	1	2	0	1	2	0	1	26.1	0	170.7	90.4	6.27	113	5.5	0.734	65	4.97	192	2.715	103	1.91	74	155	0	4.8	0
109481	339	3	64	1	222	1	286	0	22	1	12020.2	12228.2	2	172	1	60	1	2	2	1	1	0	1	2	0	0	27.7	0	165.1	100.1			5.2			5.43	210			0.98	38	330	1	75	1
109482	33.7	0	96	2	223	1	319	2	30	2	71903.5	76869	2	158	2	48	0	3	2	1	2	1	1	1	0	0	27.8	0	180.4	93.6	5.66	102	5.8	1.05	93	5.28	204	3.077	119	1.71	66	338	1	4.6	0
109486	281	3	137	3	174	0	311	1	44	3	7015.87	7506.57	2	155	1	65	1	2	2	1	2	0	1	2	0	1	27.4	0	170.6	92.1			5.8			4.5	174			0.93	36	209	0	7	1
109488	52.3	1	132	3	146	0	278	0	47	3	5907.8	6306.88	2	163	1	40	0	4	2	1	1	2	1	2	0	0	26.6	0	173.6	98.6	5.88	106	6	0.508	45	4.86	188	3.181	119	1.45	56	216	0	2.6	0
109495	116	2	69	1	232	1	301	1	23	1	171689	174712	1	155	1	52	0	3	1	1	2	1	1	0	1	1	34.9	1	173.8	115.4			6.7			6.47	250			0.7	27	400	1	9.2	1
109496	295	3	73	1	148	0	221	0	33	3	163444	189197	2	153	1	50	0	3	2	1	2	0	1	1	0	0	38.5	1	181.3	132.9	6	108	5.1	0.598	53	3.8	147	2.069	78	1.45	56	346	1	4.7	0
109497	40	0	37	0	216	1	253	0	15	0	9048.36	10350.7	2	151	2	48	0	4	1	3	0	0	0	2	0	0	29.6	1	161.8	95.4			6			4.94	191			1.6	62	248	1	5.5	0
109502	72	1	61	1	195	0	256	0	24	1	22453.9	24330.1	2	154	2	29	0	1	2	1	1	0	1	2	0	0	30	1	162.5	95.6			5.3			4.24	164			1.16	45	243	1	3.3	0
109504	576	3	82	2	210	1	292	1	28	2	8537.32	9683.2	3	156	1	53	0	4	2	1	2	1	1	2	1	1	29	1	189	102.8			9.6			5.48	212			1.27	49	373	1	6.1	0
109508	53.7	1	57	0	317	3	374	3	15	0	218280	223256	2	157	2	39	0	3	2	1	2	0	1	0	0	1	38.2	1	156.9	118.3			6.2			4.24	164			1.63	63	337	1	8.1	1
109513	17.1	0	48	0	310	3	358	3	13	0	36825.1	39486.3	2	159	2	48	0	3	2	1	2	1	1	2	1	1	46	1	164.5	140	6.27	113	7.2	0.994	88	4.14	160	2.638	102	1.03	40	350	1	10.4	1
109518	80.8	1	113	3	303	3	416	3	27	2	30277.7	32206.9	1	169	2	25	0	5	2	3	2	0	1	2	0	0	26.1	0	149.8	84.2			5.2			4.99	193			1.71	66	309	1	3.9	0
109532	371	3	79	1	188	0	267	0	30	2	16811.4	18648	2	156	1	70	1	3	2	1	2	1	1	2	0	0	29.1	1	176.3	108.7			5.6			4.09	158			1.22	47	306	1	5.9	0
109536	56.8	1	75	1	198	1	273	0	27	2	83106.7	92168.5	2	152	2	48	0	3	2	1	2	1	1	2	0	0	24	0	152.6	79.9	4.77	86	5.1	0.689	61	4.53	175	2.172	82	2.04	79	165	0	6.1	0
109544	74.4	1	51	0	276	3	327	2	16	0	28086.1	42110.5	1	157	2	76	1	3	0	2	0	2	0	0	1	1	42.1	1	154.2	118.7	6.77	122	8	1.671	148	3.98	154	1.94	80	1.27	49	267	1	5.6	0
109549	215	3	95	2	177	0	272	0	35	3	83497.2	96634.8	2	149	1	22	0	3	2	3	2	0	1	2	0	0	35.7	1	174.1	114	5.16	93	4.6	0.892	79	4.45	172	2.896	111	1.14	44	235	0	6.3	0
109550	73.5	1	92	2	230	1	322	2	29	2	75665.2	73042.9	2	158	2	64	1	3	2	1	1	0	1	2	0	0	37.3	1	158.4	109.3			5.5			7.27	281			2.12	82	273	1	3.9	0
109552	67.2	1	78	1	283	3	361	3	22	1	20658.4	21909.9	2	163	1	74	1	3	2	2	1	1	1	2	1	1	34	1	171.3	115	9.66	174	7.7	3.387	300	7.01	271	4.551	184	0.91	35	400	1	6.1	0
109554	84.8	1	99	2	256	2	355	3	28	2	32817.1	35137.4	1	172	1	21	0	4	1	3	0	1	1	2	0	0	19.5	0	174	70			5.5			4.16	161			1.81	70	135	0	7.3	1
109558	187	2	118	3	204	1	322	2	37	3	51010.9	56402.6	2	150	1	57	0	3	1	1	2	1	1	2	1	1	29.1	1	176.2	97.9	22.2	400	11.7	3.421	303	3.47	134	1.112	67	0.78	30	314	1	4.3	0
109562	103	1	85	2	210	1	295	1	29	2	43355.4	52057.3	2	153	2	80	1	3	1	2	1	0	1	2	0	1	29	1	161.8	105.6			5.9			3.05	118			1.5	58	244	1	2.6	0
109565	46.6	0	62	1	221	1	283	0	22	1	7251.53	8453.87	2	152	1	80	1	3	2	2	0	0	0	1	1	1	33.2	1	168.1	123.8	7.77	140	6.6	1.332	118	3.9	151	2.379	94	0.91	35	265	1	5.4	0
109567	438	3	116	3	179	0	295	1	39	3	23608.2	25353.7	2	156	1	49	0	3	2	1	2	2	0	2	0	0	29.5	1	177.3	93	5.72	103	5.2	0.655	58	4.71	182	2.974	113	1.42	55	211	0	4.3	0
109568	264	3	369	3	138	0	507	3	73	3	16794.3	17625.7	1	151	2	32	0	4	2	1	0	1	1	2	0	1	43.6	1	161.1	116	5.88	106	5.1	1.118	99	4.27	165	2.431	95	1.32	51	343	1	4.9	0
109570	97.7	1	84	2	227	1	311	1	27	2	42437.7	45049.9	1	155	2	78	1	3	1	2	1	2	0	0	0	1	25.5	0	167.3	93.2			6.4			3.28	127			0.91	35	317	1	6.2	0
109574	111	2	59	0	315	3	374	3	16	0	12235.5	13420.4	1	166	2	55	0	5	2	1	2	0	0	2	1	0	22.4	0	159.4	86.1			7.9			7.55	292			1.19	46	350	1	8	1
109581	181	2	113	3	169	0	282	0	40	3	25842.4	27430	1	157	1	43	0	3	1	1	0	2	1	2	0	1	27.9	0	171.9	96.9			5.7			4.76	184			1.11	43	235	0	3.3	0
109585	246	3	27	0	261	2	288	0	9	0	12930.5	13885.4	2	166	1	20	0	4	0	3	1	1	0	2	0	0	28.2	1	182.1	95.5			5.6			2.87	111			1.19	46	186	0	3.2	0
109587	69	1	150	3	257	2	407	3	37	3	19087.1	23444.1	2	168	2	74	1	3	0	1	2	0	1	1	0	1	40.2	1	151.4	116.2			5.8			5.17	200			1.86	72	260	1	5.6	0
109588	82.6	1	106	3	201	1	307	1	35	3	10169.8	10349.9	2	159	1	71	1	3	1	1	2	2	0	2	0	0	21.3	0	188.6	84	5.27	95	5.4	0.497	44	3.8	147	1.991	73	1.58	61	209	0	8.4	1
109591	97.1	1	47	0	312	3	359	3	13	0	5058.53	5354.86	2	161	1	68	1	1	0	1	0	0	0	1	0	1	29.8	1	155	101.7			5.4			4.45	172			0.88	34	312	1	7	1
109597	71.5	1	73	1	269	2	342	2	21	1	19749.8	20793.2	2	150	2	70	1	5	2	1	2	1	1	2	0	1	32	1	148.9	103.6			5.1			4.24	164			1.16	45	199	0	5.8	0
109598	195	2	104	3	228	1	332	2	31	2	32594.8	38223.6	2	168	1	25	0	3	2	3	2	0	1	2	0	1	25.9	0	178.8	89.3			5.4			4.81	186			1.16	45	244	1	5.4	0
109606	154	2	126	3	128	0	254	0	50	3	11166.2	11591.4	2	170	2	32	0	4	1	3	0	0	0	2	0	1	22.2	0	157.8	75.6	5.5	99	5.5	0.282	25	5.07	196	2.638	99	2.3	89	201	0	3.7	0
109607	245	3	138	3	208	1	346	2	40	3	7022.19	7670.32	2	165	1	63	1	1	0	1	1	1	1	2	0	1	23.2	0	174.3	89.8	5.77	104	5.5	1.535	136	6.96	269	4.836	187	1.42	55	281	1	4.1	0
109608	105	1	101	2	266	2	367	3	28	2	40475.8	43166.4	2	167	2	54	0	3	2	1	2	0	1	2	0	1	19.5	0	165.6	72.5	5.38	97	5.6	0.406	36	5.33	206	3.31	123	1.84	71	190	0	3.9	0
109614	250	3	88	2	176	0	264	0	33	3	6294.57	7299.12	2	151	1	80	1	3	2	1	1	0	1	0	1	1	29	1	180.4	112.7			5.7			4.76	184			1.14	44	101	0	7.2	1
109615	83.2	1	122	3	176	0	298	1	41	3	7743.43	8203.07	1	168	2	65	1	4	2	3	2	0	1	2	0	1	28	1	170	97.2	5.66	102	5.8	0.542	48	4.4	170	2.741	102	1.4	54	220	0	3.9	0
109623	51.9	1	133	3	180	0	313	1	42	3	9865.77	10427.2	2	158	2	31	0	5	2	1	2	1	0	1	0	0	18.8	0	165.1	72.3			5.3			4.71	182			1.71	66	177	0	3.4	0
109626	86.5	1	85	2	225	1	310	1	27	2	7778.96	8047.43	1	162	1	61	1	2	2	1	0	0	1	1	1	1	31.9	1	164.7	106.5			7.5			4.94	191			1.03	40	340	1	4.8	0
109628	97.8	1	64	1	364	3	428	3	15	0	11305.4	12026.5	1	156	2	39	0	2	0	2	0	0	0	0	0	1	43	1	162.1	122.4			5.5			7.09	274			1.47	57	371	1	6.4	0
109630	375	3	94	2	285	3	379	3	25	1	241097	243397	2	157	2	56	0	3	1	2	1	2	1	0	0	1	35.7	1	161.9	118	6.16	111	5.4	1.456	129	5.66	219	3.905	152	1.09	42	292	1	5.4	0
109634	34.7	0	105	3	264	2	369	3	28	2	11721.9	12236.2	2	154	2	62	1	1	2	1	0	1	1	2	0	0	23.3	0	151.1	84.5			5.3			4.78	185			1.42	55	208	0	2.5	0
109638	28.9	0	63	1	320	3	383	3	16	0	100202	116102	1	158	2	48	0	3	0	1	1	2	1	2	1	1	43.6	1	162.9	128.2	7.16	129	6.3	1.366	121	3.49	135	1.862	76	1.01	39	266	1	6.5	0
109640	166	2	62	1	275	3	337	2	18	0	14466.3	15825	1	169	2	50	0	5	2	1	2	1	0	0	0	1	30.6	1	165.9	102.5			6.3			4.76	184			1.32	51	352	1	5.1	0
109643	25.2	0	42	0	380	3	422	3	10	0	29216.7	43103.2	1	165	2	80	1	3	1	2	1	0	1	1	1	1	34.5	1	153.7	109.2			6.2			5.02	194			1.4	54	265	1	8.1	1
109644	145	2	97	2	309	3	406	3	24	1	20603.7	22560.7	1	155	1	24	0	2	0	1	0	2	0	2	0	0	25	0	157.6	87.4			5.4			5.28	204			1.19	46	260	1	5	0
109645	10.4	0	43	0	272	3	315	1	14	0	13838.4	15422.5	1	170	2	62	1	2	1	2	0	1	0	0	0	1	29.9	1	157.1	99.8	5.05	91	5.6	0.892	79	4.37	169	2.25	86	1.71	66	292	1	3.3	0
109649	123	2	410	3	124	0	534	3	77	3	7788.99	9993.62	2	168	1	80	1	3	2	1	2	1	1	2	0	1	31.6	1	162.8	112.5	5.44	98	5.6	0.971	86	3.18	123	1.81	70	0.93	36	220	0	6	0
109653	71.2	1	37	0	343	3	380	3	10	0	21550.9	23767	1	151	2	80	1	3	2	2	1	1	0	0	1	1	34.2	1	153.5		6.27	113	9.3	0.768	68	4.09	158	1.526	58	2.2	85	342	1	3.9	0
109657	181	2	27	0	226	1	253	0	11	0	56375.3	55876.7	1	165	2	33	0	3	2	1	2	1	1	0	0	0	26.2	0	163.6	99.3			5.1			4.58	177			1.09	42	263	1	3.5	0
109669	139	2	81	2	228	1	309	1	26	2	19996.3	21327.3	1	172	1	59	0	4	0	3	0	2	0	2	0	1	22.1	0	165.6	88.2			5.8			4.63	179			1.68	65	167	0	6.9	0
109675	41.6	0	82	2	200	1	282	0	29	2	13743	15033.8	1	169	2	51	0	5	2	1	2	1	1	0	0	1	25.7	0	152.4	83.7	5.16	93	5.5	1.14	101	5.95	230	3.905	149	1.53	59	245	1	4	0
109676	359	3	73	1	174	0	247	0	30	2	11606.1	11652.2	1	157	2	64	1	3	1	1	1	0	0	0	0	1	24.6	0	160.1	90.6			5.9			4.42	171			1.71	66	178	0	3.1	0
109677	323	3	106	3	154	0	260	0	41	3	17403.3	18746.7	2	153	2	76	1	2	0	2	2	0	0	2	1	1	36.6	1	157.8	114.8	8.27	149	5.9	1.716	152	4.63	179	2.508	102	1.34	52	236	0	2.4	0
109678	20.9	0	67	1	311	3	378	3	18	0	44915.2	45697.4	1	161	2	32	0	3	2	3	0	0	1	2	0	0	19	0	165.1	70.5			4.8			5.17	200			2.04	79	191	0	3.2	0
109679	130	2	103	3	237	2	340	2	30	2	11895.4	13681.8	2	168	1	28	0	5	1	3	0	2	1	2	0	0	26.6	0	168.5	85.5	5.16	93	5.3	0.745	66	4.14	160	2.25	85	1.55	60	216	0	5.2	0
109685	101	1	113	3	178	0	291	1	39	3	15768.6	16211.6	1	164	1	38	0	5	2	1	2	1	1	2	0	1	23	0	166.8	86.9	6.33	114	5.7	0.813	72	3.8	147	2.302	87	1.14	44	314	1	5.3	0
109686	51.1	0	87	2	289	3	376	3	23	1	10392.5	11319.5	2	169	1	60	1	5	1	1	0	1	0	1	0	1	28.9	1	162.5	97.7			5.7			4.78	185			0.98	38	297	1	4.6	0
109687	104	1	102	2	192	0	294	1	35	3	5545.33	5731.92	2	165	2	37	0	3	2	1	1	0	0	2	0	0	21.3	0	167.6	80.6	5.05	91	5.3	0.768	68	5.48	212	3.051	116	2.07	80	208	0	4.9	0
109691	66	1	80	1	220	1	300	1	27	2	10800.2	11504.8	3	156	2	26	0	5	2	1	1	1	1	2	0	1	30.6	1	167.3	99.8	4.72	85	5.3	0.869	77	3.39	131	1.552	59	1.45	56	293	1	3.2	0
109693	37.8	0	58	0	389	3	447	3	13	0	22272.3	23693.1	1	155	2	25	0	1	2	1	0	0	1	0	0	0	30.5	1	156.9	97			5.3			5.72	221			1.01	39	275	1	4.8	0
109697	106	2	102	2	285	3	387	3	26	2	11036	11362.9	2	164	2	35	0	1	2	3	1	1	1	0	0	0	26.9	0	158.2	92.6	6	108	5.7	1.219	108	5.09	197	3.284	127	1.24	48	299	1	4.9	0
109700	10.4	0	33	0	303	3	336	2	10	0	22503.4	21505.2	2	152	2	42	0	2	2	1	1	0	1	0	0	1	29.2	1	161.4	95.8			5.6			4.09	158			1.29	50	216	0	3.6	0
109703	93.2	1	150	3	137	0	287	0	52	3	13651.2	14513.1	2	170	1	34	0	4	2	1	1	1	1	2	0	0	27	0	176.1	83.8			5.6			4.89	189			1.68	65	217	0	4.4	0
109709	123	2	77	1	256	2	333	2	23	1	12903.1	12929.6	2	155	1	52	0	1	2	2	2	1	1	2	0	1	42.1	1	174.6	139.1			6			3.62	140			0.78	30	391	1	6.4	0
109713	56.2	1	83	2	280	3	363	3	23	1	4559.34	4452.28	2	168	2	50	0	5	0	1	2	1	0	2	0	1	30.7	1	159.1	103.7	6.05	109	5.3	3.669	325	5.04	195	2.56	116	0.8	31	272	1	4.2	0
109714	39	0	50	0	352	3	402	3	12	0	16966.2	19161.3	2	155	1	30	0	5	2	1	2	1	1	0	0	1	29.8	1	179.5	105			5.7			4.63	179			1.27	49	298	1	5.1	0
109716	14.2	0	49	0	343	3	392	3	13	0	7271.45	7998.81	1	171	2	25	0	4	0	3	0	2	1	2	0	1	33.1	1	154.8	99.4			6			3.75	145			1.22	47	268	1	5.5	0
109723	161	2	98	2	216	1	314	1	31	2	20133.5	21975.3	1	156	1	29	0	4	2	1	1	0	1	2	0	0	26.8	0	176.2	91.4			4.9			3.88	150			0.91	35	293	1	6.5	0
109728	54	1	86	2	229	1	315	1	27	2	13501.5	14943.4	1	167	2	34	0	3	0	2	0	1	0	2	0	1	59.1	1	163.2	154.9	5.5	99	5.1	1.106	98	4.45	172	2.793	109	1.14	44	376	1	8	1
109730	7.24	0	29	0	431	3	460	3	6	0	9682.67	10467.5	2	163	2	29	0	4	2	3	0	1	1	2	0	0	39	1	162.9	122	5.66	102	5.2	0.689	61	3.78	146	2.198	83	1.27	49	271	1	3.7	0
109731	7.69	0	35	0	262	2	297	1	12	0	30438.8	33934.3	2	164	2	21	0	2	1	3	0	1	0	2	0	0	24.3	0	156.9	82	5.38	97	5.7	0.621	55	4.58	177	2.896	109	1.4	54	221	0	4.5	0
109742	94.1	1	135	3	208	1	343	2	39	3	14062.7	17577.4	2	163	1	80	1	3	0	2	2	1	0	0	1	1	27.6	0	151.9	104.8	7.66	138	7.5	2.777	246	3.44	133	1.552	75	0.62	24	338	1	6.6	0
109747	85.7	1	101	2	183	0	284	0	36	3	66450.5	77818.8	1	165	2	74	1	3	1	2	1	1	0	2	0	0	30.7	1	165.6	105.7	5.11	92	5.6	1.039	92	5.12	198	2.896	111	1.76	68	256	1	7.9	1
109754	145	2	79	1	215	1	294	1	27	2	32514.9	37283.3	2	156	2	47	0	3	0	1	1	1	1	2	0	0	30.4	1	160.2	90.6			5.2			4.37	169			1.6	62	228	0	4.6	0
109760	186	2	99	2	172	0	271	0	37	3	18287.3	19223.7	2	163	1	53	0	2	1	1	2	1	1	2	0	1	27.4	0	160.6	97			5.3			5.09	197			1.11	43	204	0	5.1	0
109763	198	3	90	2	211	1	301	1	30	2	4543.74	4693.08	1	171	1	78	1	4	0	1	0	2	0	0	1	1	26.5	0	184.6	103.8			6.9			4.29	166			1.24	48	238	1	5.3	0
109765	23.7	0	55	0	383	3	438	3	13	0	21546.1	24203.2	1	158	2	51	0	3	2	2	0	2	0	1	1	1	28.9	1	150.8	94			6.7			4.68	181			1.4	54	268	1	4.2	0
109768	263	3	201	3	120	0	321	2	63	3	64626.2	70482.9	3	156	1	32	0	3	2	2	2	2	1	2	0	0	25	0	184.4	90			5			4.27	165			1.5	58	227	0	5.5	0
109771	106	2	58	0	264	2	322	2	18	0	17931.3	19650.4	1	157	2	79	1	4	1	1	2	0	0	0	0	1	21.7	0	164.8	77.3			5.7			3.18	123			1.6	62	221	0	7	1
109774	440	3	89	2	216	1	305	1	29	2	36636.7	44313.8	3	156	2	80	1	3	2	1	1	0	0	0	0	0	32.6	1	147	98.6	5.77	104	5.8	0.982	87	6.26	242	3.336	127	2.48	96	242	1	3.8	0
109776	19.4	0	45	0	359	3	404	3	11	0	15527.6	17430.2	2	156	2	80	1	3	1	2	0	2	1	0	1	1	29.5	1	148.2	112.1	7.38	133	5.8	2.077	184	4.06	157	1.991	86	1.11	43	269	1	13.1	1
109783	249	3	81	2	167	0	248	0	33	3	6111.12	6355.48	2	172	1	61	1	4	0	3	0	2	0	2	1	1	32.3	1	166.7	113.2			9.2			5.79	224			1.06	41	361	1	6.6	0
109789	70	1	58	0	303	3	361	3	16	0	99400.9	99389.1	1	150	2	32	0	3	2	1	2	0	1	2	0	0	44.7	1	158.7	117.1			5.1			4.71	182			1.63	63	271	1	4.5	0
109791	131	2	83	2	197	0	280	0	30	2	11855.9	12630.7	2	170	1	28	0	4	2	3	1	1	1	2	0	0	33.5	1	179.2	101.1	5.27	95	5.7	0.666	59	4.55	176	2.664	101	1.58	61	241	1	4.4	0
109793	206	3	97	2	237	2	334	2	29	2	13733.8	16875.6	1	150	2	80	1	3	2	2	2	0	0	2	0	1	28.5	1	167.2	104.1			5.7			4.58	177			1.68	65	269	1	4.8	0
109805	4.76	0	15	0	284	3	299	1	5	0	21454.9	22922.8	2	172	2	43	0	4	1	1	1	0	1	0	0	0	51.3	1	161	137.6	5.83	105	5.6	0.734	65	4.32	167	2.457	93	1.53	59	351	1	6.7	0
109806	17.2	0	41	0	371	3	412	3	10	0	24489.4	26762.3	1	168	2	25	0	4	1	3	1	1	1	1	0	1	47.5	1	166.3	133.3			5.5			3.13	121			0.96	37	286	1	5	0
109807	28.9	0	131	3	209	1	340	2	39	3	150347	167376	1	164	1	31	0	3	2	1	2	0	1	2	0	0	23.2	0	179.1	85.3	5.44	98	4.8	0.926	82	4.16	161	2.043	79	1.71	66	198	0	5.3	0
109809	42.2	0	58	0	269	2	327	2	18	0	72753.1	78041.1	1	159	2	20	0	3	2	3	2	0	0	1	0	0	22.1	0	165.9	77.7	4.72	85	5.3	0.553	49	3.67	142	1.914	71	1.5	58	212	0	4.6	0
109812	70.7	1	93	2	241	2	334	2	28	2	7614.85	8564.92	1	159	2	72	1	4	2	1	2	2	1	2	0	1	26.4	0	150.3	86.5			6.4			5.69	220			1.34	52	159	0	6.1	0
109814	45.6	0	81	2	286	3	367	3	22	1	9390.07	10599.3	2	169	2	29	0	4	0	1	0	1	0	2	0	0	22.9	0	161.7	84.4	4.61	83	4.7	0.44	39	5.48	212	3.233	120	2.04	79	209	0	3.6	0
109815	177	2	84	2	186	0	270	0	31	2	10156.8	10483.1	2	150	2	52	0	4	2	1	2	0	1	2	0	1	38.2	1	158.4	118.7	5.66	102	5.9	0.745	66	4.37	169	2.534	96	1.5	58	335	1	4.2	0
109816	113	2	108	3	201	1	309	1	35	3	70993.8	71981.1	2	161	2	55	0	3	2	2	1	1	1	2	0	0	19.7	0	154.8	66.5			5.6			4.53	175			1.6	62	191	0	5.8	0
109817	166	2	144	3	150	0	294	1	49	3	15662.2	16538.7	1	154	2	36	0	5	2	1	2	0	1	2	0	0	19.4	0	162.3	67.5	4.66	84	5.4	0.587	52	6.03	233	3.31	124	2.46	95	136	0	5.5	0
109820	18.3	0	78	1	271	2	349	2	22	1	21439.7	23443.5	2	159	2	29	0	1	1	1	0	2	1	0	0	0	34.6	1	160	107.6			5.1			6.1	236			1.09	42	245	1	4.6	0
109825	71.1	1	58	0	208	1	266	0	22	1	62164.7	68641	2	157	1	22	0	2	1	3	0	1	1	2	0	0	26.9	0	161.1	84.3			5.1			3.93	152			0.8	31	230	0	5.5	0
109828	323	3	93	2	229	1	322	2	29	2	14377.2	15902.2	1	170	1	34	0	5	2	1	2	0	0	2	0	0	22.4	0	178.4	79	5.38	97	5.2	1.276	113	4.37	169	2.457	97	1.32	51	223	0	6.8	0
109831	273	3	156	3	170	0	326	2	48	3	113476	129351	2	169	1	50	0	3	1	1	2	1	1	2	0	0	24.8	0	166.2	88	5.55	100	5.4	1.987	176	7.6	294	5.612	217	1.09	42	247	1	4.2	0
109841	36.1	0	55	0	391	3	446	3	12	0	31885.7	30742.2	2	159	2	54	0	3	2	1	1	0	0	0	1	1	39.5	1	161.3	120.5	10.2	183	9	1.558	138	3.83	148	2.017	82	1.09	42	302	1	10.9	1
109843	897	3	120	3	198	1	318	1	38	3	45336	48762.7	2	161	1	35	0	1	2	3	1	0	1	2	1	1	34.1	1	165	104.9	17.7	318	9.8	10.917	967	6.49	251			0.75	29	310	1	6.3	0
109850	36	0	79	1	264	2	343	2	23	1	18227.5	18167.3	1	154	2	50	0	1	2	1	2	0	1	2	0	0	26.8	0	164.2	89.6			5.7			4.89	189			1.94	75	193	0	7.7	1
109855	135	2	123	3	190	0	313	1	39	3	9366.78	10255.9	2	155	1	29	0	1	0	1	0	0	1	1	0	0	23.2	0	167.3	81.7			5.2			4.27	165			1.32	51	190	0	5.6	0
109857	213	3	180	3	151	0	331	2	54	3	7426.75	8088.42	2	158	1	74	1	3	1	1	1	2	1	0	1	0	34.1	1	170.3	124.5			7.2			4.91	190			1.09	42	399	1	6.9	0
109863	412	3	69	1	260	2	329	2	21	1	6230.58	6533.05	2	154	2	64	1	5	2	1	1	2	1	0	0	1	25.4	0	165.9				5.8			5.66	219			1.47	57	305	1	4.4	0
109864	122	2	89	2	207	1	296	1	30	2	50939.3	55916.6	2	159	2	75	1	3	1	1	2	0	1	0	0	1	26.2	0	159.4	84.3	5.66	102	5.5	0.756	67	6.78	262	4.293	163	2.15	83	329	1	2.6	0
109866	30.2	0	211	3	235	2	446	3	47	3	16832.9	17511.8	2	156	2	28	0	3	2	1	2	1	1	2	0	1	31.7	1	165.7	111.5			4.5			4.58	177			1.47	57	278	1	4.5	0
109874	226	3	102	2	228	1	330	2	31	2	24885.1	24881.9	1	154	1	55	0	2	2	1	2	0	1	2	0	0	26.4	0	177	94.4			5.2			4.4	170			1.58	61	167	0	4.8	0
109876	141	2	60	0	272	3	332	2	18	0	18458.1	26695.7	1	157	2	80	1	3	2	2	2	1	0	2	1	1	32.1	1	151.1	117.1			6.6			5.07	196			1.24	48	354	1	8.2	1
109877	170	2	111	3	163	0	274	0	41	3	5412.88	5799.32	2	170	1	41	0	4	2	2	2	2	1	2	0	0	29.2	1	177.9	91.5			5.3			3.39	131			1.66	64	237	0	3.8	0
109879	23.6	0	58	0	278	3	336	2	17	0	6012.54	6460.5	2	156	2	60	1	2	1	1	2	1	1	2	1	1	25.8	0	169.2	92.5			6.5			4.78	185			1.6	62	284	1	5.1	0
109881	243	3	68	1	220	1	288	0	24	1	10546.9	10731.7	1	164	1	48	0	5	2	1	2	2	1	2	1	1	27.9	0	165.7	98.3	7.27	131	5.5	1.061	94	3.93	152	2.121	82	1.32	51	373	1	5	0
109884	62.6	1	108	3	241	2	349	2	31	2	34344.2	37168.9	1	156	2	45	0	1	1	1	2	0	1	2	0	0	25.6	0	165.8	92.7			5.3			5.2	201			1.4	54	321	1	4.1	0
109891	504	3	127	3	91	0	218	0	58	3	16937.5	19296.4	2	166	2	80	1	3	2	2	1	0	0	1	1	1	31.3	1	150.7	101.5			5.8			3.52	136			1.6	62	231	0	3.6	0
109893	62.3	1	77	1	237	2	314	1	25	1	12093.9	12870.3	1	152	2	20	0	4	1	3	0	2	1	2	0	1	30.3	1	167	96.7	5.66	102	5.7	0.271	24	2.79	108	1.086	40	1.58	61	260	1	5.8	0
109898	53.7	1	104	3	275	3	379	3	27	2	17408.4	17238.1	2	160	2	48	0	2	0	2	1	0	0	0	1	0	42.8	1	148.4	110.6			7.3			4.6	178			1.16	45	381	1	6.5	0
109900	46.7	0	63	1	270	2	333	2	19	1	15011.2	17041.3	2	170	2	80	1	3	2	1	2	0	0	0	0	1	20.6	0	150.9				5.8			4.53	175			1.34	52	186	0	5.8	0
109901	217	3	56	0	192	0	248	0	23	1	11998.1	14801.8	1	153	1	80	1	3	1	1	1	0	1	0	0	0	28.2	1	167	107.5			5.1			4.4	170			1.97	76	278	1	13.4	1
109902	45.2	0	67	1	215	1	282	0	24	1	7665.33	8400.23	2	159	2	75	1	4	1	2	1	1	0	2	1	1	42.7	1	152.6	116.1	6.88	124	6.9	1.073	95	3.88	150	1.836	72	1.55	60	149	0	4.5	0
109903	383	3	96	2	177	0	273	0	35	3	9988.04	11088.2	2	149	1	53	0	4	2	1	2	0	1	2	0	1	43.2	1	173.8	123.5	5.44	98	5.9	0.869	77	4.4	170	2.767	105	1.24	48	353	1	7.8	1
109908	111	2	100	2	263	2	363	3	28	2	19219.2	24373.2	2	154	1	80	1	3	2	2	2	0	0	2	0	1	19.7	0	169	78.6			5.5			4.68	181			1.32	51	216	0	8.6	1
109916	399	3	70	1	225	1	295	1	24	1	12311.3	13260.5	2	156	1	25	0	4	1	1	1	1	1	2	0	1	41.6	1	171.3	122.1			4.5			4.81	186			0.96	37	278	1	4.1	0
109917	106	2	94	2	195	0	289	0	33	3	81968.5	89347.9	1	151	2	54	0	3	2	2	2	1	1	2	0	0	22.3	0	169.1	80.1	5.5	99	5.4	0.373	33	6.21	240	4.112	155	1.91	74	171	0	2.5	0
109922	97.9	1	109	3	194	0	303	1	36	3	45558	51928.9	2	149	2	42	0	3	1	2	0	2	1	2	0	1	24.7	0	162.6	80.9			5.1			4.19	162			1.06	41	164	0	7.4	1
109931	13.3	0	27	0	332	3	359	3	8	0	22832.6	24048.2	1	172	2	40	0	4	2	1	0	1	1	0	0	0	30.6	1	173.8	101.8	5.94	107	5.7	1.027	91	4.14	160	2.586	100	1.09	42	237	0	4.6	0
109932	153	2	139	3	181	0	320	2	43	3	68952	74511.4	1	164	1	72	1	3	2	1	2	0	1	2	1	0	33.5	1	177	114.9			6.6			5.35	207			1.09	42	269	1	7.1	1
109942	83.9	1	89	2	280	3	369	3	24	1	33007.9	38822.9	2	164	2	79	1	3	2	2	1	0	0	2	0	1	24.1	0	163.1	82.4			6			6.1	236			1.76	68	212	0	5	0
109945	149	2	211	3	55	0	266	0	79	3	26635.4	27383.6	1	169	1	32	0	5	2	1	2	1	1	2	0	1	24.3	0	180.8	84.2	5.16	93	5.3	1.445	128	5.74	222	3.051	120	2.02	78	252	1	4.6	0
109959	265	3	76	1	202	1	278	0	27	2	12729.4	14164.4	2	154	2	80	1	4	2	2	1	1	0	2	0	1	39.4	1	157.3				5.9			5.61	217			1.42	55	186	0	6	0
109960	88	1	80	1	258	2	338	2	24	1	8844.84	9057.07	1	164	1	59	0	5	2	1	2	1	1	2	1	1	26.4	0	167.7	98.9			8.1			3.88	150			1.27	49	307	1	8.4	1
109962	146	2	53	0	262	2	315	1	17	0	25773.2	28282.8	2	151	1	76	1	3	2	1	2	1	1	2	0	1	29.2	1	176.1	117.2			5.3			4.14	160			1.03	40	311	1	3.3	0
109971	1120	3	45	0	193	0	238	0	19	1	11903	13094.8	2	170	2	58	0	4	1	2	0	0	1	2	1	1	28.1	1	157	90.6			5.7			4.84	187			2.48	96	229	0	4.2	0
109975	53.8	1	65	1	231	1	296	1	22	1	26297.3	27817.3	1	159	2	39	0	4	2	1	2	1	1	0	0	0	27.4	0	160.7	89.3	5.88	106	6	0.813	72	4.97	192	3.465	131	1.14	44	209	0	2.6	0
109978	50.1	0	75	1	256	2	331	2	23	1	19206.5	20882.7	1	162	2	30	0	5	2	1	1	0	1	2	0	1	21.7	0	159.7	77.5	5.33	96	5.1	0.689	61	5.9	228	3.75	142	1.84	71	187	0	5.8	0
109979	16.4	0	91	2	261	2	352	3	26	2	16017.8	16535.2	1	159	2	31	0	5	2	1	2	1	0	0	0	0	27.1	0	159.2	98.6	5.44	98	5.5	1.073	95	3.62	140	2.224	86	0.91	35	276	1	4.6	0
109981	2240	3	226	3	54	0	280	0	81	3	2957.19	3204.89	2	164	2	68	1	2	0	2	0	1	0	0	0	1	25.8	0	148.7	87.5	5.83	105	5.7	4.268	378	6.15	238	3.077	139	1.11	43	282	1	5	0
109987	47	0	69	1	195	0	264	0	26	2	52136.5	56881.2	2	164	2	59	0	3	2	3	2	1	0	2	0	0	23.2	0	158.2	76.6			5.2			3.88	150			1.42	55	157	0	5.6	0
109991	262	3	112	3	156	0	268	0	42	3	205108	231057	2	153	1	50	0	3	1	2	1	2	1	2	0	0	29.1	1	175.7	97.4	6.05	109	5.4	1.016	90	4.6	178	2.87	111	1.27	49	261	1	4.8	0
109992	128	2	80	1	216	1	296	1	27	2	17021.4	19124.8	1	172	1	55	0	4	2	1	2	2	1	2	0	1	28.2	1	178	102.7			5.6			4.97	192			1.37	53	249	1	4.9	0
109997	652	3	88	2	190	0	278	0	32	2	20065.2	23088.6	1	172	1	27	0	5	2	1	2	1	0	2	1	0	34.1	1	176.2	121.1			6			4.34	168			1.24	48	400	1	6.8	0
110006	18.3	0	21	0	342	3	363	3	6	0	23127.6	26811.2	1	158	2	80	1	3	1	1	1	1	0	0	0	1	25.6	0	155.8	92	6.55	118	4.6	1.445	128	5.17	200	2.457	99	2.04	79	255	1	3.9	0
110015	72.7	1	67	1	246	2	313	1	21	1	16241.8	16056.1	1	155	2	52	0	1	0	1	1	0	1	2	0	0	31.3	1	155.5	89	5.55	100	5.3	1.219	108	4.45	172	2.715	107	1.16	45	178	0	3.3	0
110016	44.3	0	92	2	192	0	284	0	32	2	13778.1	14779.5	2	154	2	29	0	4	2	3	0	1	1	1	0	0	19.7	0	161.5	69.5	5.22	94	5.6	0.485	43	3.44	133	1.965	72	1.24	48	170	0	3.2	0
110018	54.6	1	40	0	316	3	356	3	11	0	76582.7	81062.3	1	157	2	20	0	3	1	3	1	1	1	2	0	0	17.2	0	169.3	69.9	5	90	5	0.79	70	4.27	165	2.198	84	1.71	66	153	0	4.3	0
110021	29.2	0	73	1	232	1	305	1	24	1	27723.4	30527.9	2	157	2	25	0	4	2	1	0	1	0	2	0	0	17.9	0	159.2	68.7	4.27	77	4.9	0.316	28	4.06	157	2.069	78	1.84	71	208	0	4.8	0
110023	65.3	1	89	2	212	1	301	1	30	2	35692.5	38999.2	2	151	2	62	1	3	2	2	1	0	1	0	0	0	28.1	1	168.3	89.5			5.6			5.82	225			1.53	59	170	0	2.5	0
110027	19.4	0	40	0	318	3	358	3	11	0	44617.6	47961.8	2	163	2	22	0	3	1	1	1	2	1	2	0	0	24.8	0	162	81.9	4.94	89	5.1	1.423	126	4.84	187	2.948	115	1.24	48	165	0	4.2	0
110029	383	3	132	3	197	0	329	2	40	3	15810.5	15885.4	2	168	1	42	0	1	2	1	2	1	1	2	0	0	31.9	1	176.5	106.9	5.72	103	5.5	1.795	159	4.01	155	2.172	90	1.01	39	334	1	4.6	0
110030	19.2	0	136	3	218	1	354	3	38	3	39993.2	43392.8	2	149	2	27	0	4	1	3	0	1	1	0	0	0	21.3	0	171.8	77.6	5	90	5.1	0.44	39	3.78	146	1.862	68	1.71	66	159	0	3.5	0
110041	49	0	105	3	274	3	379	3	28	2	62782	65870.4	2	165	2	44	0	5	2	1	1	0	1	2	0	0	53.2	1	148.1	122.4			6.2			6.26	242			1.19	46	349	1	5.3	0
110043	113	2	86	2	172	0	258	0	33	3	5016.19	5416.57	1	152	1	37	0	4	2	2	2	1	1	2	0	0	28.9	1	180	99.2	4.94	89	5.9	0.485	43	4.68	181	3.388	126	1.06	41	287	1	5.4	0
110055	160	2	80	1	282	3	362	3	22	1	7748.21	8045.78	2	163	1	70	1	2	2	1	1	2	0	2	0	1	29.2	1	169.9	107.4			6.1			5.22	202			1.42	55	279	1	6.4	0
110057	352	3	84	2	189	0	273	0	31	2	3140.36	3234.15	1	150	1	69	1	4	1	1	2	1	0	0	1	1	38.4	1	179.4	129.7	11.1	200	8.5	1.174	104	3.62	140	2.25	88	0.83	32	386	1	36.7	1
110062	75.9	1	91	2	244	2	335	2	27	2	17853.6	18052.7	1	164	2	40	0	4	2	1	1	1	1	2	0	0	25.8	0	166.9	95.5			4.7			3.98	154			1.29	50	207	0	3.2	0
110064	143	2	98	2	264	2	362	3	27	2	120025	141125	1	169	1	65	1	3	0	2	2	1	0	2	1	1	23.6	0	172	91.7	11.1	200	7.2	2.89	256	5.25	203	2.896	123	1.03	40	262	1	6.5	0
110065	422	3	73	1	240	2	313	1	23	1	18336.1	17585.8	1	155	1	60	1	3	2	2	1	2	1	2	0	1	26.8	0	173.4	96.2			5.1			4.86	188			2.07	80	222	0	4.7	0
110067	61	1	79	1	194	0	273	0	29	2	26840.2	31551.5	2	164	1	25	0	3	1	1	0	2	1	2	0	0	22.8	0	180.5	85.4			4.7			4.01	155			1.32	51	211	0	3.1	0
110071	353	3	90	2	154	0	244	0	37	3	10314.3	11534.7	1	158	1	59	0	4	2	1	1	0	0	0	0	1	26.2	0	180.9	100	5.38	97	4.8	0.542	48	3.67	142	1.965	73	1.45	56	229	0	4.3	0
110074	388	3	80	1	253	2	333	2	24	1	40054.4	39307.2	1	164	1	41	0	1	2	1	2	0	1	2	0	0	29.1	1	175.5	99.1			5			5.25	203			1.06	41	268	1	4.8	0
110079	53.9	1	87	2	216	1	303	1	29	2	6465.93	6858.21	2	163	2	54	0	4	2	2	1	1	1	2	0	1	37.2	1	149.9	106.9			5.9			4.91	190			1.78	69	289	1	6	0
110085	8.49	0	35	0	456	3	491	3	7	0	9705.46	10905.2	1	162	1	60	1	2	1	1	2	1	1	2	0	0	29.8	1	163.6	104.3	6.44	116	6.1	1.264	112	5.74	222	4.008	154	1.16	45	232	0	6.1	0
110090	323	3	70	1	175	0	245	0	29	2	28435	31670.1	2	153	1	56	0	2	2	1	2	1	1	1	0	1	34.7	1	172.8	117.2			5.3			4.81	186			1.01	39	327	1	4.9	0
110091	98.7	1	78	1	165	0	243	0	32	2	21577	22630.4	1	155	2	39	0	1	2	2	0	0	0	2	0	1	29.3	1	155	103.2			5.1			4.24	164			1.34	52	220	0	3.1	0
110093	25.3	0	51	0	227	1	278	0	18	0	19447.1	20786.6	2	157	2	30	0	4	0	3	0	1	1	0	0	0	19.9	0	149.9	74			5.4			4.4	170			1.53	59	259	0	3.7	0
110103	144	2	69	1	226	1	295	1	23	1	35452.7	43567.6	1	161	1	80	1	3	2	2	2	0	1	2	0	1	23	0	165.5	89.3			6.3			3.67	142			1.14	44	228	0	5.8	0
110112	8.26	0	35	0	407	3	442	3	8	0	18014.3	19343.3	2	165	2	36	0	5	2	1	2	1	0	1	0	0	28.6	1	157.7	96.2			5.8			4.42	171			1.4	54	243	1	4.8	0
110114	17.9	0	100	2	235	2	335	2	30	2	47365.9	47421.4	2	163	2	44	0	3	2	1	2	0	1	2	0	1	27	0	162.5	85			5			4.01	155			1.81	70	218	0	4.5	0
110116	137	2	68	1	257	2	325	2	21	1	40145.2	40740.9	2	159	2	35	0	3	2	1	1	1	1	2	0	0	31.7	1	165.6	105.7			5.1			4.71	182			1.45	56	273	1	3.7	0
110120	93.2	1	60	0	254	2	314	1	19	1	55278.3	56409.7	2	158	2	34	0	3	2	1	0	1	0	2	0	1	37.8	1	161.7	117.2	6.49	117	6	1.863	165	4.24	164	2.327	97	1.06	41	271	1	4.1	0
110123	67.3	1	81	2	285	3	366	3	22	1	69195.9	74030.3	2	166	2	28	0	3	2	3	2	1	1	0	1	0	43.3	1	166.4	131.2			7.9			5.61	217			1.01	39	313	1	9.6	1
110125	70.2	1	98	2	199	1	297	1	33	3	14482.9	15168.3	2	158	2	60	1	5	2	2	1	1	1	2	0	0	32.5	1	159.6	100.5			5.6			5.97	231			1.89	73	275	1	6.8	0
110129	151	2	101	2	252	2	353	3	29	2	8313.82	8782.95	1	171	1	52	0	4	1	3	0	1	1	0	0	1	42.7	1	171.6	139.6			6.4			4.47	173			1.16	45	374	1	6.7	0
110130	130	2	77	1	284	3	361	3	21	1	36467	39176.6	2	149	2	54	0	3	2	1	0	0	0	2	0	1	27.7	0	160	97.2			5.6			4.68	181			1.47	57	256	1	2.8	0
110131	131	2	42	0	244	2	286	0	15	0	11684.7	12587.5	2	157	1	69	1	4	2	1	0	2	1	0	0	1	19.1	0	181.6	79.1			5.5			3.31	128			1.4	54	213	0	8.8	1
110134	271	3	85	2	259	2	344	2	25	1	25264.6	27211.6	1	165	1	49	0	3	0	2	0	1	1	0	0	1	25.4	0	175	102.8			5.5			6.93	268			1.37	53	357	1	4.8	0
110136	181	2	126	3	207	1	333	2	38	3	24207.8	26552.6	2	156	1	38	0	3	2	1	1	2	1	2	0	0	23	0	169.4	82			5			4.63	179			1.66	64	203	0	3.6	0
110137	131	2	70	1	198	1	268	0	26	2	7711.17	8254.44	2	151	1	52	0	2	2	1	1	1	0	2	0	0	24.5	0	171.9	92.5	5.88	106	5.3	0.779	69	3.57	138	1.888	72	1.32	51	314	1	4	0
110139	234	3	60	0	224	1	284	0	21	1	27065.2	29803.6	3	156	1	41	0	2	2	1	2	0	1	1	1	1	36.3	1	170.8	123.9	6.66	120	6.5	1.039	92	4.94	191	3.388	130	1.09	42	353	1	4.8	0
110142	84.2	1	73	1	316	3	389	3	19	1	3929.59	4137.29	1	171	1	61	1	5	2	1	2	2	1	2	1	1	31.9	1	168.3	108.5			9.3			4.14	160			0.83	32	400	1	6.3	0
110147	58.9	1	112	3	181	0	293	1	38	3	20238.7	21019.9	1	160	2	60	1	1	2	1	1	1	1	2	0	1	37.3	1	149.3	102.2	5.83	105	5.4	1.389	123	4.55	176	2.379	95	1.53	59	287	1	18.3	1
110151	156	2	85	2	233	2	318	1	27	2	5300.36	5619.43	2	169	2	63	1	5	2	1	2	1	0	2	1	1	32.8	1	159.3	110	9.88	178	8.2	1.423	126	4.63	179	2.793	109	1.19	46	293	1	4.4	0
110153	295	3	103	3	286	3	389	3	26	2	7880.41	8381.39	2	154	1	70	1	5	2	1	2	0	0	2	0	0	23.4	0	159.3	88	4.88	88	5.6	0.723	64	4.76	184	3	114	1.42	55	100	0	3.4	0
110155	122	2	166	3	156	0	322	2	52	3	9980.57	10750.1	2	151	1	22	0	4	1	3	1	2	1	2	0	1	25.7	0	187.4	90	4.94	89	4.2	0.61	54	3.21	124	1.914	72	1.01	39	270	1	4.3	0
110161	26.5	0	42	0	322	3	364	3	12	0	18628.1	20718.9	1	172	2	52	0	4	2	2	0	0	1	0	0	1	35.2	1	161.4	107.8	4.77	86	5.2	0.937	83	5.48	212	3.776	144	1.27	49	150	0	3.4	0
110165	24	0	94	2	284	3	378	3	25	1	12324.6	12627.1	2	149	1	54	0	3	1	2	1	1	1	2	0	1	55	1	179.7	154.1			5.7			4.68	181			1.01	39	351	1	6.5	0
110167	110	2	45	0	205	1	250	0	18	0	4330.45	4591.93	1	150	2	29	0	4	2	3	0	1	1	2	0	0	40.5	1	159	127.8			5.5			4.34	168			1.42	55	255	1	4.2	0
110168	346	3	89	2	209	1	298	1	30	2	25582	26548.7	1	159	2	54	0	4	1	1	2	0	1	2	1	1	31.1	1	155.5	95.1	6.16	111	6.6	1.581	140	6.7	259	4.81	186	1.16	45	337	1	5.2	0
110169	36.8	0	98	2	229	1	327	2	30	2	19983.5	22754.9	2	166	1	30	0	3	2	2	1	0	0	2	0	1	34.7	1	171.9	105.9	5.94	107	5.1	4.313	382	6.28	243	3.155	141	1.16	45	282	1	6	0
110171	27.1	0	83	2	267	2	350	3	24	1	8679.02	9447.81	2	152	2	22	0	4	1	3	0	2	1	1	0	0	21.3	0	164.9	75.2			5.3			4.19	162			2.25	87	145	0	4	0
110174	47.8	0	68	1	232	1	300	1	23	1	16674.7	17661.1	2	169	1	25	0	2	2	1	1	0	1	2	0	0	26.8	0	180	88.8	4.94	89	5.3	0.553	49	3.67	142	2.172	81	1.24	48	167	0	3.5	0
110176	60.5	1	96	2	201	1	297	1	32	2	60307.1	63778.7	2	169	2	38	0	3	2	1	1	1	1	0	0	1	32.9	1	161.6				5.6			5.77	223			1.4	54	263	1	6.1	0
110178	73.7	1	97	2	172	0	269	0	36	3	34410.8	34563.8	2	168	2	57	0	3	2	1	2	0	1	2	0	1	25.4	0	159.8	89.5	5.94	107	5.4	1.863	165	5.04	195	3.129	126	1.06	41	318	1	5.6	0
110182	247	3	97	2	208	1	305	1	32	2	55267.7	54194	2	159	2	61	1	3	2	2	1	1	1	0	0	1	48.6	1	166.3	129.8			5.1			6.9	267			1.29	50	400	1	6.7	0
110184	133	2	68	1	235	2	303	1	22	1	10516.4	10832.7	1	149	2	59	0	5	2	1	1	0	1	2	0	1	26.9	0	152.2	94.1			5.8			6.03	233			1.58	61	272	1	4.7	0
110185	29.8	0	86	2	263	2	349	2	25	1	10884.1	12720.7	2	167	2	80	1	3	2	1	1	0	1	2	1	1	30	1	161.8	118.3	9.16	165	8.7	0.768	68	3.65	141	1.914	73	1.37	53	316	1	3.7	0
110186	10.9	0	42	0	421	3	463	3	9	0	11681.9	12875.1	1	158	2	27	0	4	2	3	0	1	1	0	0	0	31.9	1	153.1	98.1			5.9			4.78	185			1.42	55	231	0	5.8	0
110188	167	2	60	0	238	2	298	1	20	1	9969.67	10453.7	1	172	2	63	1	4	2	1	1	1	0	0	1	1	28.3	1	161	99.5	7.05	127	6.5	0.756	67	6.9	267	4.991	189	1.58	61	305	1	5.9	0
110194	73.5	1	100	2	237	2	337	2	30	2	38956.6	43051.7	2	157	2	74	1	3	2	2	1	0	0	2	1	1	38.5	1	162.1	126.1			6.2			5.66	219			1.47	57	344	1	4.3	0
110196	331	3	136	3	149	0	285	0	48	3	8007.73	8571.7	2	172	1	67	1	4	1	1	1	1	0	0	0	1	28.2	1	167.4	101.2			4.1			4.09	158			1.34	52	235	0	5.3	0
110200	286	3	77	1	201	1	278	0	28	2	11213.8	12035.7	1	156	2	60	1	4	1	2	0	1	1	1	1	1	28.6	1	171.2	101.7			6.5			5.09	197			1.32	51	209	0	5.8	0
110208	106	2	109	3	197	0	306	1	36	3	8459.08	8679	2	152	2	57	0	5	2	2	1	1	1	2	0	1	37.9	1	171.7	124.2	5.22	94	5.6	2.021	179	5.59	216	3.336	133	1.32	51	316	1	5.6	0
110211	51.2	0	135	3	147	0	282	0	48	3	29495.8	30637.3	1	164	2	43	0	3	2	1	1	1	0	2	0	0	21.2	0	172.5	80.4	5.16	93	5.4	0.711	63	4.89	189	2.767	105	1.78	69	117	0	7.4	1
110214	191	2	78	1	159	0	237	0	33	3	19548.8	20516.5	1	163	2	32	0	4	2	2	1	2	1	2	0	0	20.8	0	168.3	71.2			5.4			3.96	153			0.96	37	160	0	4.3	0
110217	155	2	85	2	245	2	330	2	26	2	34547	37035.1	1	156	2	60	1	2	2	1	2	0	1	2	0	0	26.6	0	164	97	6.38	115	5.7	1.219	108	6.7	259	3.543	137	2.59	100	276	1	4.1	0
110218	27.4	0	74	1	260	2	334	2	22	1	24426.9	26322	1	156	2	28	0	2	2	1	1	1	1	0	0	1	23.5	0	154.2	83.5			4.8			3.28	127			1.55	60	220	0	4.9	0
110226	11	0	32	0	384	3	416	3	8	0	39179.3	42481.5	2	157	2	26	0	4	2	3	1	2	1	2	0	0	29.4	1	178.5	94.2	6.11	110	5.7	0.711	63	4.71	182	3.129	119	1.24	48	257	1	4.6	0
110235	264	3	133	3	239	2	372	3	36	3	16404.2	18575.8	1	169	1	41	0	5	2	2	2	0	1	0	1	1	31.6	1	179.8	112.7	5.61	101	5.4	1.118	99	3.59	139	2.017	80	1.06	41	255	1	5.1	0
110247	16.1	0	46	0	348	3	394	3	12	0	23480.6	24154.5	1	160	2	31	0	2	2	1	1	0	1	1	0	1	37.4	1	152.5	111.8			6			4.68	181			1.09	42	223	0	4	0
110251	310	3	167	3	240	2	407	3	41	3	3791.08	4059.57	2	171	2	60	1	4	2	3	0	2	1	1	0	1	24.5	0	159.1	92.5			5.7			4.11	159			1.5	58	279	1	5.5	0
110252	69.9	1	69	1	223	1	292	1	24	1	8562.03	8982.03	1	165	1	70	1	5	0	1	0	2	0	2	0	1	21.5	0	173.7	89.3			5.5			5.2	201			1.81	70	176	0	4.8	0
110265	189	2	149	3	217	1	366	3	41	3	16123.5	16008.4	2	170	1	42	0	1	2	3	2	0	0	1	0	1	25.9	0	168.5	92.5			5.9			5.46	211			1.53	59	310	1	4.4	0
110270	63.2	1	100	2	180	0	280	0	36	3	5407.77	5605.18	1	158	1	60	1	5	1	1	0	1	0	0	1	1	41.5	1	182.1	139.6			8.6			3.57	138			1.03	40	318	1	9.7	1
110272	215	3	141	3	195	0	336	2	42	3	18168.4	20380	2	167	1	45	0	1	1	1	1	1	0	2	0	0	27.2	0	179.1	103.5	6.22	112	5.3	0.824	73	4.24	164	2.327	89	1.53	59	140	0	4	0
110273	56.9	1	46	0	289	3	335	2	14	0	35039.5	41682.1	1	164	2	75	1	3	2	1	1	0	1	2	1	1	35.2	1	149.1	112.7	6.05	109	6.8	1.389	123	4.16	161	1.836	75	1.68	65	273	1	9.8	1
110276	297	3	130	3	193	0	323	2	40	3	95769.6	98786.3	1	165	1	46	0	3	2	1	2	0	1	0	0	0	26.3	0	172.9	96.7			5.1			4.19	162			0.91	35	302	1	5.3	0
110279	61	1	43	0	296	3	339	2	13	0	10138.9	11286.1	2	154	2	70	1	5	2	2	0	1	1	0	0	0	36.8	1	160	113.7			6.1			4.37	169			1.14	44	342	1	6.7	0
110286	105	1	102	2	258	2	360	3	28	2	23711.3	24829.5	2	172	1	43	0	1	0	2	1	1	1	2	0	1	31	1	167.4	106.6	6.94	125	6.3	1.14	101	4.89	189	3.388	130	0.98	38	298	1	7.2	1
110289	92.1	1	98	2	213	1	311	1	32	2	40151.2	44685.5	1	159	1	36	0	5	2	3	1	2	1	2	0	1	34.8	1	181.3	110	6	108	5.2	1.366	121	5.38	208	3.698	143	1.06	41	293	1	4.6	0
110290	49.8	0	87	2	257	2	344	2	25	1	6321.8	6648.31	2	169	1	63	1	5	0	1	0	2	0	2	0	0	16.4	0	164.2	66	5.27	95	4.9	0.881	78	5.66	219	3.957	151	1.29	50	188	0	3.2	0
110291	272	3	147	3	153	0	300	1	49	3	75838.5	80797.6	2	155	1	64	1	3	2	1	2	2	1	2	0	1	30	1	176.2	109.2			5.8			4.5	174			1.29	50	296	1	3.8	0
110292	112	2	53	0	375	3	428	3	12	0	11979.4	14259.3	1	164	1	79	1	3	2	1	1	1	1	2	1	1	27.8	0	157.9	99.9	10.4	187	7.7	16.698	1479	4.76	184			0.72	28	345	1	10.9	1
110295	139	2	74	1	207	1	281	0	26	2	20323.2	24589.6	2	172	2	77	1	3	0	2	1	1	0	0	0	1	24.8	0	149.6	90.7	5.72	103	5.5	1.118	99	5.59	216	3.646	140	1.42	55	238	1	4.8	0
110296	246	3	90	2	231	1	321	2	28	2	12660.4	13406	2	160	1	48	0	4	0	3	0	2	1	0	0	1	20.8	0	173.4	76.2			5.7			5.64	218			1.84	71	200	0	5	0
110310	276	3	61	1	268	2	329	2	19	1	30316.1	33065.1	1	159	2	74	1	2	1	2	1	1	1	2	0	1	34.6	1	159.3	111.9			5.4			5.35	207			1.78	69	249	1	5.2	0
110311	239	3	107	3	255	2	362	3	30	2	67230.7	74573.5	2	158	2	79	1	3	1	1	1	0	1	2	0	1	22.3	0	163.2	91.1			5.6			3.31	128			1.66	64	250	1	4.5	0
110317	82.7	1	63	1	217	1	280	0	23	1	10029	10341.1	1	172	2	64	1	4	2	1	1	0	1	1	0	0	26.3	0	167.6	97.4			6.2			6.65	257			1.89	73	298	1	4.2	0
110318	449	3	105	3	208	1	313	1	34	3	7307.14	7850.99	2	172	1	61	1	4	2	1	2	2	1	2	0	0	27.2	0	177.6	96.7	5.61	101	5.9	0.553	49	4.34	168	2.689	100	1.4	54	283	1	5.4	0
110319	62.1	1	92	2	146	0	238	0	39	3	14144.6	15041	2	155	2	34	0	1	2	1	1	0	1	2	0	0	32.1	1	166.4	101.4	5.05	91	5.4	0.644	57	3.78	146	2.25	84	1.24	48	305	1	4.2	0
110321	112	2	86	2	210	1	296	1	29	2	25859.1	27140.7	2	151	1	46	0	3	2	1	2	0	0	0	0	1	31.3	1	179.1	107.9	5.72	103	5.7	2.495	221	4.29	166	2.043	91	1.11	43	248	1	5.6	0
110322	180	2	67	1	271	2	338	2	20	1	13253.8	14005.4	2	163	1	46	0	3	0	1	0	1	1	2	0	1	30.2	1	170	102.6			5.5			6	232			1.03	40	185	0	3.2	0
110326	43.2	0	91	2	221	1	312	1	29	2	73292.6	77748.4	2	162	1	39	0	2	2	1	2	0	1	2	0	0	28.9	1	179.2	101.5			5.2			4.94	191			1.24	48	228	0	5.1	0
110336	84.5	1	100	2	250	2	350	3	29	2	180882	195272	1	163	2	61	1	3	1	2	2	1	1	0	0	1	25.4	0	161	86	6.22	112	5.9	0.948	84	6.05	234	3.827	146	1.78	69	220	0	4.2	0
110342	82.5	1	51	0	221	1	272	0	19	1	13055.6	13446.9	1	165	2	34	0	4	2	1	1	0	0	2	0	1	31.9	1	162.7	96.2			5.3			4.37	169			1.63	63	141	0	5.9	0
110350	158	2	75	1	239	2	314	1	24	1	5921.89	6053.66	2	158	2	67	1	1	2	1	1	1	0	2	0	1	35.7	1	161.9	113.4			5.6			5.25	203			1.66	64	295	1	3.9	0
110353	257	3	107	3	132	0	239	0	45	3	7160.66	7000.84	1	164	1	71	1	5	0	2	1	2	1	2	1	0	26.7	0	178.9	102.4	8.05	145	7.9	1.061	94	7.53	291	4.784	183	2.25	87	248	1	3.3	0
110359	99.6	1	51	0	283	3	334	2	15	0	3941.07	4073.07	1	167	2	65	1	4	1	1	1	0	1	0	1	1	36.1	1	164.9	120.6	7.22	130	5.8	2.981	264	5.07	196	2.638	117	1.06	41	314	1	7.4	1
110372	533	3	98	2	274	3	372	3	26	2	6076.21	7053.93	2	169	1	78	1	3	0	2	0	2	0	0	1	1	31.8	1	165.8	113.3			12.2			6.8	263			0.8	31	352	1	5.9	0
110374	193	2	45	0	259	2	304	1	15	0	6179.48	6619.35	1	168	2	45	0	4	2	3	0	2	1	2	0	1	49.7	1	153.4	146.8			5.7			3.98	154			1.06	41	331	1	5.7	0
110378	11.6	0	28	0	363	3	391	3	7	0	5295.16	5282.17	2	161	2	44	0	1	2	1	2	0	0	2	0	1	49.1	1	158.4	135.2	5.72	103	5.3	1.106	98	4.58	177	2.845	110	1.22	47	325	1	5	0
110379	39.4	0	163	3	174	0	337	2	48	3	43474.8	45892.4	2	154	2	20	0	3	2	3	1	0	1	2	0	0	23.4	0	171.9	82.2	4.94	89	5	0.926	82	4.76	184	2.689	103	1.66	64	156	0	3.7	0
110387	281	3	62	1	255	2	317	1	20	1	9119.02	9804.24	1	162	1	54	0	5	2	1	1	1	1	2	1	1	42.8	1	172.6	132.8			7.5			4.11	159			1.03	40	400	1	10.5	1
110389	137	2	114	3	185	0	299	1	38	3	27039.1	29671.9	2	150	1	70	1	3	2	1	2	0	1	2	0	1	25.5	0	176	93.7	6.16	111	5.6	0.655	58	4.4	170	2.353	89	1.73	67	219	0	4.6	0
110390	104	1	122	3	163	0	285	0	43	3	10859.3	11215.8	1	166	1	61	1	2	2	1	2	0	1	2	1	1	30.1	1	172.9	102.5	7.05	127	5.6	0.768	68	7.81	302	5.431	206	2.02	78	249	1	3.4	0
110391	44.4	0	89	2	176	0	265	0	34	3	11367.7	12092.7	2	165	2	33	0	1	0	1	0	1	1	2	0	0	26.2	0	156.5	82.7	4.83	87	5.1	0.508	45	4.34	168	2.56	95	1.55	60	172	0	6	0
110399	350	3	90	2	171	0	261	0	34	3	40126.2	42967	2	157	1	36	0	5	2	1	2	2	1	2	0	1	18.1	0	179.1	76	5	90	5.1	2.811	249	6.23	241	3.698	152	1.24	48	200	0	5.7	0
110400	164	2	100	2	224	1	324	2	31	2	12687	13409.7	2	151	1	44	0	2	1	1	2	2	1	2	0	0	37.2	1	179.2	115	6.05	109	5.4	1.389	123	5.3	205	3.698	143	0.96	37	334	1	6.6	0
110402	431	3	85	2	155	0	240	0	35	3	9293.67	9388.3	1	158	1	50	0	4	0	1	2	1	1	2	0	0	34.7	1	163.3	103.6	5.88	106	4.6	0.926	82	5.38	208	3.672	140	1.29	50	325	1	6.4	0
110406	22.7	0	33	0	277	3	310	1	11	0	8407.24	8515.31	1	152	2	31	0	4	2	3	1	1	1	2	0	0	51.9	1	158.4	121.4	5.38	97	5.8	0.711	63	4.99	193	3.233	123	1.42	55	248	1	5.8	0
110410	55.8	1	75	1	306	3	381	3	20	1	4723.98	5074.49	2	150	2	65	1	4	1	2	0	2	0	0	1	1	31.5	1	156.7	106.2	14.2	256	11.6	2.247	199	3.54	137	1.758	78	0.75	29	344	1	6.3	0
110411	6.71	0	51	0	417	3	468	3	11	0	31158.8	31742.1	2	167	2	39	0	3	2	1	1	0	1	0	1	0	45.1	1	169.1	135.5			6.7			4.65	180			1.5	58	332	1	6.6	0
110414	160	2	55	0	257	2	312	1	18	0	11114.9	11911.4	2	167	1	28	0	4	1	1	1	2	1	2	0	1	22.5	0	183.1	85.7	6.38	115	5.7	0.282	25	4.34	168	2.638	99	1.58	61	237	0	4.1	0
110415	38.6	0	111	3	327	3	438	3	25	1	5498.1	5320.97	1	155	1	50	0	5	2	1	2	1	1	2	0	0	26.3	0	161.7	95.8	6.61	119	6	1.219	108	4.16	161	1.888	76	1.71	66	270	1	4.4	0
110425	8.95	0	31	0	341	3	372	3	8	0	24967.1	26810.2	1	163	2	31	0	5	2	1	2	0	0	1	1	0	27.4	0	161.4	93.9	6.61	119	6.8	2.958	262	4.63	179	2.379	106	0.91	35	362	1	4.1	0
110426	182	2	148	3	163	0	311	1	48	3	123057	129943	2	159	1	62	1	3	1	1	2	0	1	2	0	0	25.9	0	178.9	99.2	5.55	100	5.4	0.881	78	3.75	145	1.991	77	1.34	52	252	1	4.5	0
110427	47.6	0	105	3	205	1	310	1	34	3	16018.3	16946	2	151	2	28	0	5	2	2	0	2	1	0	0	0	33.6	1	164.5	103	5.88	106	5.1	1.152	102	3.47	134	2.069	80	0.88	34	239	1	6.5	0
110430	24.2	0	173	3	145	0	318	1	54	3	21557.8	22388.1	2	163	2	46	0	3	1	1	0	1	0	2	0	0	29.5	1	168.2	94.2			5.1			5.59	216			1.24	48	216	0	3.8	0
110431	80.2	1	110	3	246	2	356	3	31	2	43749.8	46094	2	171	2	65	1	3	2	1	1	0	1	2	0	0	21.4	0	167.8	84.3			5.7			6.49	251			2.28	88	204	0	6.7	0
110434	258	3	91	2	219	1	310	1	29	2	11399.4	11894.3	2	154	1	53	0	1	0	1	1	1	0	0	1	1	42.3	1	167.7	136	9.1	164	7.8	2.235	198	4.42	171	2.379	101	1.01	39	400	1	8.9	1
110438	56.7	1	55	0	275	3	330	2	17	0	9582.61	10450.5	3	156	2	61	1	5	2	3	0	1	0	2	0	0	33.4	1	164.8	99.2			5.1			7.32	283			2.3	89	299	1	4	0
110442	347	3	89	2	247	2	336	2	26	2	14513.8	15842.9	1	151	2	38	0	2	0	1	1	0	0	2	1	1	28.4	1	166.1	104.2			8.5			4.37	169			0.83	32	262	1	4.6	0
110449	165	2	107	3	244	2	351	3	30	2	59958.7	59013.3	1	167	2	53	0	3	2	1	2	0	1	0	1	1	45.1	1	151.3	113			6.3			5.69	220			1.5	58	294	1	7.7	1
110450	168	2	134	3	186	0	320	2	42	3	24814.5	27238.1	2	161	1	39	0	1	0	1	2	0	0	2	0	1	29.1	1	169.3	100.1			5.3			5.28	204			1.37	53	292	1	4.6	0
110464	36.1	0	78	1	382	3	460	3	17	0	62044.2	66542.7	2	165	2	47	0	3	2	1	2	0	1	2	0	0	21.7	0	178.9	86.4	4.94	89	5.4	0.7	62	4.94	191	1.371	51	3.26	126	283	1	7.2	1
110467	15.9	0	82	2	293	3	375	3	22	1	18013.6	18905.3	2	157	2	33	0	4	2	1	0	1	1	2	0	0	33.1	1	165.4	91.7	5.38	97	5.2	0.384	34	3.78	146	1.629	60	1.97	76	179	0	7.7	1
110473	190	2	125	3	255	2	380	3	33	3	10835.5	12371.7	3	156	1	44	0	5	2	1	2	2	1	0	1	0	24.7	0	172.9	94.6			7.5			2.92	113			1.19	46	318	1	4.1	0
110474	128	2	85	2	253	2	338	2	25	1	8993.65	9480.97	1	158	2	56	0	4	2	1	1	0	1	1	0	1	33.8	1	163.9	113.6	5.27	95	5.3	1.129	100	4.5	174	2.586	101	1.4	54	310	1	5.5	0
110477	85	1	118	3	187	0	305	1	39	3	6602.11	7166.89	2	152	1	23	0	4	2	3	1	2	1	2	0	0	29.1	1	179.2	94.5			5.6			4.76	184			1.76	68	242	1	6.2	0
110488	87.5	1	53	0	182	0	235	0	23	1	7332.03	7985.08	1	156	1	71	1	4	2	1	2	0	1	0	1	1	37.9	1	170.8	127.7	8.33	150	6.8	0.756	67	3.54	137	2.224	84	0.98	38	183	0	75	1
110492	53.7	1	104	3	261	2	365	3	28	2	8976.99	9503.95	2	163	2	39	0	4	1	3	0	2	1	2	0	0	30.7	1	173.7	97.3			5.4			4.97	192			2.15	83	297	1	3.4	0
110495	59.2	1	63	1	293	3	356	3	18	0	85939.8	93758.1	2	149	2	54	0	3	2	3	2	1	1	0	0	0	62.1	1	166.1	152.9			5.3			4.89	189			1.11	43	366	1	7.7	1
110496	68.3	1	92	2	291	3	383	3	24	1	69485.2	70003.7	2	158	2	52	0	3	2	1	2	0	1	2	0	1	32	1	164.3	115.6			5.8			4.73	183			1.53	59	268	1	5	0
110503	8.55	0	22	0	416	3	438	3	5	0	35916	37386.1	2	158	2	34	0	3	1	1	1	2	1	2	0	0	33.9	1	164.6	109.8	5.05	91	5.8	1.976	175	5.77	223	3.957	157	0.91	35	343	1	5.6	0
110506	66	1	87	2	233	2	320	2	27	2	62804.8	69296.8	1	151	1	65	1	3	2	1	2	0	0	1	1	0	22.3	0	182.9	91.4			6.7			3.8	147			0.98	38	210	0	3.9	0
110508	38.9	0	89	2	284	3	373	3	24	1	11295.6	11997.6	2	165	2	61	1	4	1	1	1	1	1	1	0	1	25.2	0	156.5	84.3	5.16	93	5.8	0.858	76	6.62	256	4.396	167	1.84	71	192	0	5.1	0
110520	197	2	101	2	184	0	285	0	35	3	40428.1	44622.9	1	154	1	25	0	1	0	3	2	1	1	2	0	0	23.8	0	170.8	80.4	6	108	5.8	0.463	41	4.32	167	2.508	92	1.6	62	216	0	4.8	0
110524	711	3	119	3	243	2	362	3	33	3	10360.5	11122.3	1	155	1	58	0	4	2	1	1	1	1	2	1	1	33.2	1	179	110.2			6.7			3.65	141			1.27	49	397	1	5.6	0
110527	64.9	1	84	2	194	0	278	0	30	2	8082.04	8514.07	1	150	2	39	0	4	0	3	0	0	0	1	0	0	38	1	164.1	115.7	4.72	85	5	0.926	82	3.96	153	2.198	84	1.34	52	274	1	4.3	0
110531	154	2	80	1	174	0	254	0	31	2	4862.1	5142.83	2	150	2	68	1	4	1	1	0	1	0	0	1	1	36.9	1	163.9	123.3	6.72	121	10.1	1.31	116	3.18	123	1.81	73	0.78	30	372	1	12.3	1
110532	205	3	133	3	216	1	349	2	38	3	183289	189290	2	172	2	57	0	3	1	1	1	0	0	2	1	1	37.3	1	154.5	121.8	10.3	185	7.5	1.14	101	5.46	211	3.491	134	1.45	56	378	1	14.6	1
110540	157.3	2	27	0	411	3	438	3	6	0	16165.8	17400.1	1	162	2	28	0	5	2	2	2	1	0	2	0	0	24.3	0	168.3	97			5.3			4.27	165			1.66	64	211	0	3.8	0
110543	25	0	86	2	295	3	381	3	23	1	21619.2	21865.4	2	164	2	27	0	5	2	3	2	1	1	2	0	0	20.6	0	152.5	70.6	5.5	99	5.2	0.542	48	4.6	178	2.638	98	1.71	66	200	0	3.3	0
110544	165	2	79	1	260	2	339	2	23	1	17868.9	20160.8	2	158	1	61	1	3	0	1	1	1	1	2	0	1	29.8	1	175.7	112.4			5.7			5.72	221			0.96	37	277	1	4.6	0
110545	281	3	83	2	189	0	272	0	31	2	65367.2	68615.4	2	163	1	37	0	3	1	1	1	0	1	2	0	1	42.9	1	171.3	140.2	6.05	109	5.4	1.14	101	5.92	229	4.5	172	0.91	35	344	1	6.1	0
110546	106	2	73	1	237	2	310	1	24	1	14083.7	15706	1	169	1	40	0	5	2	1	2	1	0	1	0	0	27.7	0	172.7	103.6	5.77	104	5.5	1.558	138	4.99	193	3.207	127	1.06	41	299	1	5	0
110551	35.9	0	75	1	279	3	354	3	21	1	51714.3	49166.1	2	162	1	47	0	2	2	1	1	1	1	2	0	0	27.4	0	170.9	98.6			5.5			4.03	156			1.14	44	274	1	2.4	0
110552	5.69	0	21	0	462	3	483	3	4	0	19709.3	21869.9	1	161	2	34	0	1	0	1	1	1	1	2	0	0	33.5	1	150.7	100	5.77	104	5.8	1.818	161	4.37	169	2.353	97	1.19	46	266	1	4.8	0
110553	6.24	0	57	0	369	3	426	3	13	0	14019	15264.8	2	155	2	24	0	5	2	1	2	1	0	2	0	0	22.8	0	170.8	86.2			5.5			5.04	195			1.5	58	199	0	3.4	0
110555	479	3	83	2	185	0	268	0	31	2	4917.63	5179.09	1	150	2	49	0	4	0	3	0	1	0	2	0	1	36.4	1	165.3	121.5			6.1			4.45	172			1.14	44	283	1	8.1	1
110558	20.4	0	101	2	321	3	422	3	24	1	5605.36	5877.48	2	154	2	61	1	4	2	2	1	1	0	2	1	1	19.9	0	139	72			6.8			6.83	264			2.09	81	206	0	4.6	0
110571	59	1	64	1	209	1	273	0	23	1	9833.57	10733.8	2	170	2	59	0	4	2	1	1	0	1	0	1	1	24.7	0	172.8	90.5	6.11	110	6.6	1.739	154	4.47	173	2.379	98	1.29	50	257	1	8.8	1
110572	50.5	0	60	0	291	3	351	3	17	0	19064.5	20632.6	1	149	2	39	0	2	1	2	0	1	0	2	0	0	37.6	1	160.1	109.8	5.72	103	5.2	0.723	64	4.32	167	2.56	97	1.42	55	292	1	4.4	0
110573	222	3	63	1	180	0	243	0	26	2	98488.4	106005	1	157	1	61	1	3	1	2	2	1	0	0	0	1	24.1	0	173.7	97.2			5.4			5.07	196			0.85	33	312	1	6	0
110575	118	2	53	0	202	1	255	0	21	1	11346.7	11809.1	1	161	1	80	1	5	2	1	1	1	0	2	0	1	32.5	1	179.9	111.1	6.22	112	6	0.361	32	3.23	125	1.603	58	1.47	57	343	1	9	1
110576	14.5	0	48	0	296	3	344	2	14	0	82605.2	87175.2	1	158	2	37	0	3	1	1	2	0	1	0	0	0	29.7	1	160.4	101.5	5.16	93	4.7	1.716	152	4.45	172	2.25	92	1.42	55	291	1	4.3	0
110579	174	2	86	2	240	2	326	2	26	2	6366.41	6788.23	2	152	1	48	0	4	2	1	0	1	0	2	0	1	37.5	1	179.8	117.5			5.5			5.51	213			1.71	66	265	1	5.8	0
110581	67	1	53	0	231	1	284	0	19	1	15193.9	17268.1	1	150	2	40	0	3	0	1	0	1	0	2	0	0	38.8	1	161.1	116.9	5.5	99	5.3	1.931	171	4.91	190	3.233	131	0.8	31	375	1	7.3	1
110606	7.84	0	34	0	337	3	371	3	9	0	84193.9	88851.9	2	166	2	33	0	3	1	1	2	0	1	2	0	1	39	1	161.2	101.2	5.44	98	5.6	1.366	121	4.47	173	2.612	103	1.24	48	235	0	5.4	0
110607	111	2	78	1	294	3	372	3	21	1	36967.6	37626.3	2	159	2	58	0	3	2	1	2	0	1	2	0	0	31.8	1	156.1	97.8			5.3			5.69	220			1.91	74	331	1	7.3	1
110608	116	2	118	3	195	0	313	1	38	3	4465.36	4810.19	1	167	1	60	1	2	2	2	1	1	1	0	1	1	42	1	164.2	135	18.1	326	12.8	1.908	169	4.55	176	2.508	102	1.16	45	268	1	7.7	1
110610	22.9	0	47	0	313	3	360	3	13	0	26867.5	28988.9	1	172	2	29	0	2	0	1	1	0	1	0	0	0	42	1	146.4	113.9	5.66	102	5.6	1.332	118	4.99	193	2.922	114	1.45	56	192	0	5.9	0
110613	164	2	57	0	215	1	272	0	21	1	3526.34	3901.34	2	151	1	53	0	5	2	3	0	0	1	2	0	1	24.8	0	169.5	83.1			5.7			5.48	212			1.45	56	233	0	6.3	0
110614	443	3	113	3	157	0	270	0	42	3	53350.6	56579.7	1	159	1	44	0	1	2	1	1	1	0	2	0	1	27.8	0	174.9	98.1	5.66	102	5	0.666	59	3.96	153	2.767	105	0.88	34	321	1	5.4	0
110615	58.7	1	60	0	242	2	302	1	20	1	13028.9	14424.3	1	161	2	75	1	4	2	1	2	0	1	0	1	1	23.2	0	163.5	91.8	5.5	99	6.2	0.711	63	6.54	253	3.957	150	2.25	87	213	0	3.9	0
110617	234	3	93	2	207	1	300	1	31	2	23228.1	23509	1	152	1	75	1	3	1	1	1	1	1	2	0	0	23.5	0	183.3	95.8			5.6			5.22	202			1.66	64	361	1	4	0
110621	227	3	83	2	163	0	246	0	34	3	50092.3	54969.4	2	152	1	62	1	3	0	1	2	1	0	1	0	1	27.5	0	181.9	105			5.7			5.2	201			1.32	51	305	1	4.1	0
110622	916	3	93	2	125	0	218	0	43	3	10684.2	11442.8	1	164	1	66	1	5	2	1	1	1	0	1	1	1	24.6	0	164	87.7			5.1			4.45	172			1.22	47	278	1	10.9	1
110626	151	2	98	2	229	1	327	2	30	2	10309.7	11114.6	2	168	2	33	0	1	1	1	1	0	1	2	1	0	35.7	1	157.8	105.6	7.11	128	5.7	2.337	207	4.65	180	3	125	0.59	23	301	1	6	0
110628	179	2	95	2	219	1	314	1	30	2	96335.7	101008	2	172	2	63	1	3	2	1	2	0	1	2	0	1	24.6	0	166.9	92.3			5.5			5.4	209			2.09	81	247	1	3.3	0
110638	291	3	65	1	202	1	267	0	24	1	12781.3	14038.4	2	162	1	60	1	1	0	2	0	1	0	1	1	1	56.3	1	163.6				6.1			4.32	167			0.98	38	400	1	12.7	1
110639	779	3	183	3	135	0	318	1	58	3	87045.6	96750.7	2	171	1	52	0	3	2	1	2	1	1	1	0	1	32.6	1	171.1	107.8	5.55	100	5.4	0.994	88	4.06	157	2.379	92	1.22	47	317	1	5.2	0
110640	64.5	1	55	0	231	1	286	0	19	1	34429.6	35476.8	2	155	2	59	0	3	1	2	0	2	0	1	1	1	32.2	1	162.5	118.5	5.83	105	5.9	1.287	114	5.61	217	3.517	137	1.5	58	344	1	5.6	0
110651	986	3	70	1	277	3	347	2	20	1	12043.9	12816.2	1	166	1	63	1	4	2	1	2	2	1	0	1	0	26.1	0	189.3	97.5	7.05	127	6.5	1.456	129	5.87	227	3.931	153	1.27	49	287	1	5.8	0
110655	159	2	98	2	134	0	232	0	42	3	21631.5	23332.3	2	151	1	39	0	3	2	2	1	1	0	2	0	1	41.3	1	174.2	136.5	5.94	107	5.8	3.048	270	4.65	180	2.276	104	0.98	38	334	1	4.8	0
110657	54	1	79	1	199	1	278	0	28	2	18465.7	19432.4	1	168	1	28	0	4	0	3	1	2	0	2	0	0	22.8	0	171.5				5.4			3.62	140			1.14	44	189	0	4.5	0
110663	36	0	99	2	287	3	386	3	26	2	24200.5	27755	1	149	1	59	0	3	0	1	1	2	0	0	1	1	29.9	1	152.5	103.4			8.5			5.46	211			1.19	46	320	1	6.7	0
110672	80	1	104	3	210	1	314	1	33	3	29568.9	35107.1	2	158	2	80	1	3	1	2	2	0	0	1	0	1	29.1	1	155.3	102.2			5.9			4.81	186			1.47	57	249	1	4.4	0
110675	241	3	76	1	187	0	263	0	29	2	39538.2	46812.1	2	157	2	80	1	3	1	2	0	1	1	0	0	1	28.3	1	161.1	99.2			5.1			5.17	200			1.6	62	241	1	3.9	0
110681	42.1	0	98	2	217	1	315	1	31	2	18137.8	21434	2	156	1	28	0	3	2	1	0	2	1	2	0	0	20.6	0	176.5	83.4			5.1			4.53	175			1.4	54	162	0	4.8	0
110682	219	3	72	1	228	1	300	1	24	1	3822.17	4112.47	1	152	1	54	0	4	2	2	0	2	1	0	0	1	25.8	0	186.1	96.6	4.88	88	5.9	0.677	60	4.86	188	2.689	101	1.86	72	247	1	7.1	1
110686	169	2	88	2	175	0	263	0	33	3	9488.5	10253.7	1	171	1	38	0	4	1	1	1	2	1	2	0	0	22.2	0	180.4	79.8			5.6			3.31	128			1.32	51	151	0	5.2	0
110692	50.7	0	78	1	238	2	316	1	25	1	34977.1	38878	1	160	1	27	0	5	1	3	2	2	1	2	0	0	18.9	0	173.8	70.2			5.3			4.73	183			2.28	88	213	0	5.6	0
110698	55.5	1	51	0	232	1	283	0	18	0	11163.6	11306.3	1	169	2	67	1	4	2	1	2	0	0	0	1	1	30.2	1	162	109.6	6.77	122	6.7	0.666	59	3.72	144	1.965	74	1.45	56	181	0	4.8	0
110699	93.4	1	80	1	274	3	354	3	23	1	7701.7	8157.12	1	171	2	56	0	4	2	1	1	1	1	2	1	1	39.9	1	163.2	119.7			6.6			4.63	179			2.07	80	300	1	8.9	1
110700	665	3	83	2	187	0	270	0	31	2	3028.11	3236.14	1	150	1	68	1	4	2	1	2	0	0	2	1	1	28.7	1	184.7	108.1			7.3			4.91	190			1.03	40	271	1	4.8	0
110703	535	3	56	0	224	1	280	0	20	1	5200.06	5267.95	1	168	1	78	1	4	0	2	0	2	1	2	1	1	25.5	0	172.6	95.4	6.44	116	6.2	0.914	81	3.72	144	2.146	83	1.16	45	201	0	4.8	0
110704	190	2	60	0	243	2	303	1	20	1	7279.57	7733.66	1	171	1	63	1	4	2	3	1	2	0	2	0	0	24.1	0	182.8	99.2	5.77	104	5.9	0.869	77	3.44	133	1.5	57	1.55	60	148	0	3	0
110710	250	3	69	1	298	3	367	3	19	1	3572.35	3888.52	2	171	1	69	1	4	2	2	0	1	1	0	1	1	26.7	0	169.9	98.5			6.7			3.44	133			0.98	38	331	1	5	0
110711	44.2	0	88	2	284	3	372	3	24	1	14344.5	14264.8	1	170	2	40	0	1	2	1	2	0	0	0	0	0	32.7	1	157.4	101.8			5.1			6.83	264			2.04	79	274	1	2.7	0
110712	286	3	138	3	168	0	306	1	45	3	15191.7	14961.5	2	165	2	59	0	1	2	2	1	1	0	0	0	0	25.9	0	145.7	85.7	5.88	106	5.5	0.802	71	4.84	187	2.638	100	1.84	71	191	0	4.5	0
110713	32.4	0	102	2	236	2	338	2	30	2	23566	24774.8	1	169	2	26	0	5	2	1	2	0	1	1	0	0	22.3	0	160.2	80.1	4.94	89	5.1	1.027	91	6.13	237	3.982	152	1.68	65	202	0	6	0
110718	311	3	113	3	203	1	316	1	36	3	7247	7792.28	2	170	1	32	0	4	2	1	1	1	1	2	0	1	45	1	185.2	132.6	5.27	95	6	0.948	84	5.77	223	4.112	157	1.22	47	368	1	8.8	1
110721	39.8	0	78	1	252	2	330	2	24	1	12619.7	13286.9	1	160	2	80	1	5	0	1	1	0	0	0	0	1	23.2	0	140.7		6.11	110	5.8	2.427	215	5.64	218	2.845	120	1.68	65	212	0	4.3	0
110722	26	0	71	1	244	2	315	1	23	1	59804.5	66034.8	2	162	1	25	0	1	1	3	0	1	1	2	0	0	47.6	1	152.1	127.3	5.55	100	6.3	2.303	204	3.85	149	1.733	78	1.06	41	363	1	5.9	0
110723	77	1	143	3	208	1	351	3	41	3	8748.3	8714.55	2	161	1	73	1	5	2	2	2	2	1	2	0	1	24.5	0	166.4	93.6			5.8			5.38	208			1.89	73	228	0	5.9	0
110726	47.8	0	73	1	274	3	347	2	21	1	4884.92	5107.23	2	170	1	62	1	4	1	1	2	2	1	2	1	1	25.4	0	175.9	97.6			6.1			2.84	110			0.96	37	267	1	9.6	1
110730	40.6	0	46	0	322	3	368	3	13	0	36058.7	38299.5	2	171	2	29	0	3	2	3	2	1	1	2	0	0	22.2	0	171.1	74.6			5.3			5.4	209			2.2	85	226	0	5.1	0
110736	3.81	0	18	0	448	3	466	3	4	0	8934.09	9311.17	1	152	2	49	0	1	0	2	0	2	0	0	0	0	31	1	143.8	98			5.5			4.76	184			1.14	44	295	1	6.1	0
110739	32.1	0	147	3	152	0	299	1	49	3	10484.8	11761.9	2	167	2	40	0	3	2	2	0	2	0	0	0	0	26.3	0	161.4	88.9	5.22	94	5.4	0.632	56	3.88	150	1.81	68	1.78	69	247	1	4.6	0
110747	299	3	115	3	189	0	304	1	38	3	10437.1	11879.7	2	159	1	80	1	3	2	2	1	2	0	2	0	1	34.4	1	175.2	124.4			6			4.37	169			0.67	26	400	1	7.2	1
110750	133	2	103	3	220	1	323	2	32	2	6516.62	7118.95	2	156	1	52	0	2	0	1	1	1	0	2	0	1	31.5	1	171.2	102.4	5.83	105	5.9	0.892	79	5.74	222	3.982	152	1.34	52	277	1	7.4	1
110751	102	1	54	0	264	2	318	1	17	0	19635.5	19871	1	155	2	69	1	3	0	1	0	1	0	2	0	1	41.4	1	158.8	127.1	6.66	120	6	1.264	112	4.03	156	2.25	88	1.22	47	362	1	5.1	0
110752	184	2	93	2	182	0	275	0	34	3	78121.1	91032.4	2	161	1	28	0	3	2	1	0	1	1	2	0	1	31.6	1	174.5	102.5	5.38	97	5.1	0.948	84	6.36	246	4.681	179	1.24	48	234	0	4.9	0
110762	37.5	0	77	1	284	3	361	3	21	1	26776.5	28051.8	2	151	1	66	1	3	1	1	2	1	1	0	1	1	41.1	1	176.1	131.8	9.71	175	8.5	1.208	107	2.92	113	1.371	55	1.01	39	249	1	11.1	1
110766	27.5	0	87	2	268	2	355	3	25	1	51055	55250.3	1	155	2	20	0	1	1	3	1	1	0	2	0	0	32.6	1	160.7	105.7			5			3.65	141			1.42	55	100	0	4.1	0
110778	24	0	53	0	288	3	341	2	16	0	34949.7	39233.8	2	157	1	80	1	3	2	1	2	1	0	2	1	0	36.9	1	171	127.5	7.49	135	6.8	1.231	109	3.72	144	2.25	88	0.91	35	324	1	3.9	0
110779	50.5	0	87	2	206	1	293	1	30	2	26672.2	29750.7	2	168	2	70	1	3	2	1	2	0	0	1	0	1	24.3	0	164.5	90.1			5.5			5.9	228			2.02	78	217	0	3.1	0
110780	24.4	0	58	0	282	3	340	2	17	0	4472.27	4697.87	2	156	2	37	0	4	2	3	0	2	1	2	0	1	34.6	1	169.9	111.5			5.5			6.03	233			1.11	43	263	1	3.6	0
110781	604	3	84	2	241	2	325	2	26	2	74454.7	78211.6	2	158	1	62	1	3	2	1	2	0	1	2	0	1	35.3	1	158.7	111.5	5.83	105	5.7	3.748	332	6.13	237	3.362	146	1.06	41	345	1	5.4	0
110784	35.2	0	116	3	213	1	329	2	35	3	11472	11800.8	1	152	2	32	0	4	2	1	0	0	1	2	0	0	25.3	0	160.8	78	4.83	87	5.4	0.508	45	5.12	198	3.051	114	1.84	71	180	0	5	0
110785	318	3	79	1	289	3	368	3	21	1	24213.1	29036.2	1	154	1	26	0	5	2	3	1	1	0	0	0	0	42.3	1	186.3		6.94	125	5.4	4.347	385	4.14	160	1.371	81	0.78	30	386	1	5.9	0
110791	198	3	106	3	195	0	301	1	35	3	9435.97	10579.7	1	159	2	56	0	5	2	1	2	1	0	0	0	1	24.5	0	152.2	86.5			5.2			6.41	248			2.25	87	272	1	4.4	0
110792	196	2	107	3	175	0	282	0	38	3	6766.82	7706.64	2	169	2	44	0	5	2	1	2	1	1	0	0	0	19.4	0	154.5	74			5.4			5.79	224			1.81	70	280	0	3.7	0
110794	112	2	72	1	324	3	396	3	18	0	6540.18	6594.19	2	164	2	58	0	2	0	1	1	0	0	0	1	1	44.6	1	148.3	120.6			9.4			5.02	194			1.42	55	348	1	7.8	1
110795	6.01	0	19	0	423	3	442	3	4	0	4900.38	4970.15	1	167	2	47	0	4	2	2	1	2	0	0	0	1	38.5	1	164.2	111.5			5.4			4.19	162			1.19	46	217	0	6.5	0
110796	50.1	0	99	2	251	2	350	3	28	2	16119.4	15773.1	1	155	2	50	0	1	2	1	1	0	0	2	0	0	33.1	1	148.9	100.6	5.72	103	5.9	2.54	225	4.78	185	2.689	115	0.93	36	305	1	6.3	0
110800	114	2	80	1	277	3	357	3	22	1	20258.2	22939.5	2	151	1	22	0	3	1	3	1	2	1	1	0	0	25.3	0	176.8	90.2	5.44	98	4.8	0.485	43	4.73	183	3.103	116	1.4	54	191	0	5.5	0
110803	223	3	89	2	178	0	267	0	33	3	32674	40386.5	1	151	2	80	1	3	1	2	1	1	0	2	0	0	24.5	0	155.7	89.6	6.11	110	5.6	0.813	72	5.61	217	3.543	134	1.71	66	249	1	4.1	0
110805	254	3	50	0	219	1	269	0	19	1	4986.36	5300.67	1	155	2	64	1	1	0	1	0	0	0	2	0	1	27.8	0	149.2	98			5.7			3.59	139			0.98	38	301	1	3.5	0
110806	21.2	0	37	0	338	3	375	3	10	0	39660.3	44283.3	2	157	2	53	0	3	0	2	0	2	0	1	0	1	37.6	1	146.1	116	6.27	113	6	3.602	319	6.83	264	4.344	177	0.83	32	331	1	4.3	0
110810	275	3	85	2	257	2	342	2	25	1	8098.34	8314.81	1	163	1	70	1	4	1	2	1	1	0	0	1	1	35.6	1	180.4	132.3			5.3			4.84	187			1.29	50	259	1	9.9	1
110811	14.9	0	119	3	252	2	371	3	32	2	30379.3	29964.9	1	154	2	45	0	2	2	1	0	0	0	2	0	0	27.2	0	159.5	89.8			5.5			5.9	228			1.84	71	234	0	3.5	0
110813	57.5	1	44	0	245	2	289	0	15	0	3482.33	3721.56	2	151	1	66	1	4	2	1	1	0	0	0	0	1	34.7	1	168.5	116	5.94	107	6.3	0.96	85	4.37	169	2.586	99	1.34	52	297	1	4.8	0
110814	313	3	106	3	148	0	254	0	42	3	98407.9	111931	1	157	1	21	0	3	1	3	0	1	0	1	0	0	42.5	1	169.6	130.5			4.4			3.57	138			0.98	38	321	1	6.2	0
110816	40.4	0	78	1	301	3	379	3	21	1	14128.6	15380.1	2	171	2	29	0	4	1	3	0	2	0	2	0	0	30.7	1	166.1	103.7			5.7			3.83	148			1.37	53	186	0	4.4	0
110821	668	3	113	3	155	0	268	0	42	3	31290.6	32169	2	162	2	79	1	3	2	2	0	1	1	2	1	1	31.9	1	158.2	108.7	5.66	102	6.1	1.197	106	4.27	165	2.508	98	1.22	47	286	1	30.7	1
110822	141	2	23	0	310	3	333	2	7	0	8036.82	8112.95	1	165	1	73	1	3	1	3	0	0	0	0	1	1	25.7	0	153.8	88.3	8.38	151	6.7	0.677	60	3.59	139	1.345	50	1.94	75	272	1	2.4	0
110833	89.4	1	75	1	279	3	354	3	21	1	65295.6	71280.8	2	165	2	68	1	3	2	2	2	1	1	1	0	0	25.7	0	153.8	87.8	4.77	86	5.7	0.711	63	5.59	216	3.258	124	1.99	77	230	0	4.1	0
110835	14.8	0	42	0	329	3	371	3	11	0	6252.74	6578.88	1	170	2	50	0	4	0	1	0	1	1	2	0	0	34.2	1	165.3	110.4	5.94	107	5.5	1.276	113	4.34	168	2.276	90	1.47	57	228	0	3.3	0
110836	193	2	61	1	243	2	304	1	20	1	12521	12717.3	2	154	1	45	0	4	2	2	2	0	0	0	1	1	41.9	1	181.7	141			11.3			7.42	287			0.98	38	351	1	6.4	0
110851	27.4	0	42	0	265	2	307	1	14	0	61019.3	65534.1	2	160	2	26	0	3	1	1	1	2	1	2	0	0	18	0	165.5	65.3			5.2			3.75	145			2.2	85	146	0	4.2	0
110857	187	2	87	2	282	3	369	3	24	1	7198.67	8097.17	2	171	1	40	0	5	2	1	2	1	1	2	0	1	27.4	0	161.2	95			5.6			6.62	256			1.55	60	282	1	5.3	0
110859	557	3	85	2	159	0	244	0	35	3	5142.34	5490.37	1	163	1	65	1	4	2	2	0	1	0	2	0	1	39.4	1	176.6	126.4	5.33	96	5.6	0.79	70	4.6	178	3.181	121	1.06	41	235	0	6.6	0
110861	123	2	100	2	234	2	334	2	30	2	8348	8903.98	2	161	2	67	1	1	0	2	1	0	0	2	0	1	25	0	150.1	85.5			5.8			6.67	258			1.58	61	339	1	6	0
110862	107	2	87	2	176	0	263	0	33	3	16598.6	19207.7	2	167	1	26	0	5	0	3	0	2	1	2	0	0	22.5	0	185.3	82			5.2			3.83	148			0.83	32	227	0	3.9	0
110865	120	2	91	2	225	1	316	1	29	2	24194.6	27684.2	1	158	1	24	0	3	2	1	0	2	1	2	0	0	25.5	0	174.3	90.1			5.3			3.83	148			1.27	49	242	1	5.1	0
110867	176	2	89	2	185	0	274	0	32	2	11111.4	12887.9	2	158	1	80	1	3	1	2	1	2	0	0	0	0	23.6	0	166.3	97.1			5.6			7.21	279			0.96	37	214	0	6.7	0
110870	32.2	0	83	2	261	2	344	2	24	1	8734.93	9404.67	1	170	1	78	1	1	0	1	1	0	0	1	1	1	27.4	0	167.3	99.1	7.99	144	8.1	0.565	50	2.59	100	1.345	50	0.98	38	204	0	6.8	0
110876	103	1	101	2	246	2	347	2	29	2	37988.3	41975.1	1	169	1	56	0	2	1	2	0	1	1	2	0	1	30.7	1	169.3	101.4	5.27	95	5.3	1.118	99	3.93	152	2.302	90	1.11	43	253	1	5	0
110882	15	0	39	0	318	3	357	3	11	0	3872.18	3994.72	1	150	1	70	1	4	1	1	0	2	0	0	1	1	25.1	0	175.6	90.9			5.8			3.05	118			1.09	42	223	0	7.1	1
110884	317	3	69	1	160	0	229	0	30	2	25124.7	28644.5	2	168	1	79	1	3	2	1	1	0	1	0	0	1	23.7	0	171.4	94.1			5.4			5.25	203			1.68	65	184	0	5.1	0
110887	67.3	1	56	0	279	3	335	2	17	0	50437.2	53449.7	2	158	2	20	0	3	2	1	0	0	1	2	0	0	18.8	0	160.3	72.2			5.3			4.22	163			1.42	55	200	0	2.9	0
110888	206	3	50	0	239	2	289	0	17	0	5848.12	6018.39	1	152	2	68	1	4	1	1	0	2	1	2	1	1	35.2	1	162.2	118	14.3	257	8.4	0.576	51	2.9	112	1.086	39	1.55	60	249	1	5.3	0
110889	309	3	100	2	225	1	325	2	31	2	9504.47	10730.5	1	158	2	71	1	4	0	2	1	1	0	2	1	1	29.8	1	156.9	110.7	7.05	127	10	0.982	87	4.24	164	2.819	108	0.98	38	289	1	5.6	0
110890	73.6	1	124	3	177	0	301	1	41	3	5505.51	6298.17	2	151	2	41	0	4	0	1	1	2	1	1	0	0	26.4	0	164.7	88.5	5.22	94	4.7	1.75	155	4.34	168	2.586	104	0.96	37	241	1	3.4	0
110898	244	3	56	0	278	3	334	2	17	0	7492.69	8537.72	2	169	1	41	0	5	2	1	2	1	0	0	0	0	34.6	1	176.6	115.1			5.9			4.09	158			0.98	38	284	1	4	0
110900	125	2	66	1	292	3	358	3	18	0	10753.7	11202.9	1	165	2	62	1	2	0	2	1	1	1	2	1	1	37.9	1	158.6				9.7			5.07	196			1.42	55	343	1	12.1	1
110905	17.6	0	81	2	278	3	359	3	23	1	25008.1	30716.9	2	156	2	42	0	3	0	2	1	2	1	2	0	0	22.9	0	170.8	84.4			5.3			5.48	212			1.53	59	275	1	5.6	0
110910	78.9	1	68	1	250	2	318	1	21	1	46704	51465.9	2	152	1	46	0	3	2	1	2	0	0	2	0	1	25.9	0	193.3	96.6	5.16	93	5.2	0.858	76	4.24	164	2.483	94	1.37	53	257	1	4.8	0
110915	167	2	39	0	222	1	261	0	15	0	14383.5	16268.6	1	172	2	80	1	4	2	1	1	1	0	0	0	1	24.7	0	152.3	81.4	5.55	100	5.8	0.44	39	5.43	210	3.026	113	2.2	85	229	0	4.2	0
110916	6.01	0	40	0	363	3	403	3	10	0	20530.4	22055.7	2	161	2	33	0	1	0	1	0	2	0	2	0	0	23	0	154		6.16	111	5.4	0.621	55	4.01	155	2.172	82	1.55	60	213	0	3.6	0
110917	451	3	72	1	207	1	279	0	26	2	12276.8	13094.4	1	151	1	47	0	4	2	2	1	2	0	2	0	1	23.9	0	189.6	93	5.5	99	5.6	0.621	55	6.52	252	4.034	152	2.2	85	220	0	6.6	0
110918	364	3	122	3	233	2	355	3	34	3	3814.87	3948.51	2	154	1	65	1	4	0	1	0	2	1	2	0	1	27.6	0	171.8	92.3	5.11	92	5.3	1.084	96	5.48	212	3.491	134	1.5	58	235	0	5.4	0
110920	351	3	69	1	290	3	359	3	19	1	2957.19	3204.89	2	164	2	67	1	1	0	1	0	0	1	2	1	1	35.6	1	149.4	100.9			6.7			6.1	236			1.29	50	302	1	8.4	1
110921	57.6	1	43	0	296	3	339	2	13	0	33748.3	34018	2	167	2	33	0	3	2	1	2	1	0	0	0	1	25.2	0	173.8	91.5			5.1			4.4	170			1.22	47	100	0	5.7	0
110925	87.7	1	53	0	213	1	266	0	20	1	15744.9	16847.3	2	157	1	80	1	4	1	2	1	0	0	2	1	1	37.9	1	155.8				5.9			2.46	95			1.24	48	205	0	8.1	1
110929	473	3	60	0	187	0	247	0	24	1	23445.5	26871.5	1	159	1	80	1	3	2	1	2	0	1	1	0	0	31.7	1	178.2	112.4	5.38	97	5.2	0.565	50	4.27	165	2.302	87	1.71	66	326	1	5.3	0
110941	85	1	108	3	275	3	383	3	28	2	99598.4	107537	2	149	2	59	0	3	2	2	2	2	1	2	0	1	29.6	1	164.9	110.2	5.05	91	5.5	2.032	180	5.28	204	2.948	120	1.4	54	298	1	4.8	0
110942	87.3	1	97	2	195	0	292	1	33	3	5945.66	6336.99	1	161	2	68	1	4	2	1	1	2	1	0	0	1	25.3	0	155.6	95	5.88	106	5.8	1.095	97	4.16	161	2.508	97	1.16	45	239	1	7.1	1
110944	609	3	98	2	190	0	288	0	34	3	9715.57	10885.9	1	157	1	73	1	3	1	1	1	0	1	2	0	1	34	1	172.2	122.5	6.05	109	6.2	1.185	105	4.45	172	2.845	110	1.06	41	292	1	5.7	0
110949	132	2	109	3	145	0	254	0	43	3	16861.9	17726.9	1	169	2	26	0	5	2	3	0	0	1	1	0	0	25	0	154.4	82.5			4.7			3.8	147			1.4	54	201	0	4.2	0
110950	32.7	0	154	3	248	2	402	3	38	3	14530.8	15251.9	2	168	1	57	0	3	1	3	0	1	0	2	0	0	32.8	1	173.9	115.9	5.61	101	6	1.332	118	3.98	154	2.069	82	1.29	50	334	1	5	0
110952	541	3	117	3	161	0	278	0	42	3	3916.4	4961.12	2	164	1	80	1	3	2	1	2	0	0	2	0	1	29.3	1	182.6	116.3			5.9			5.74	222			1.06	41	318	1	8.6	1
110953	124	2	53	0	300	3	353	3	15	0	12633.8	13510.7	1	169	2	64	1	5	2	1	2	1	0	1	1	0	25.8	0	151.3	89.3			6.9			5.04	195			1.45	56	322	1	4.2	0
110954	71.8	1	118	3	229	1	347	2	34	3	29155.9	31051.5	1	164	2	24	0	4	2	3	1	1	0	2	0	0	19.7	0	168.3	70.1	4.94	89	5.4	0.429	38	3.83	148	2.121	78	1.5	58	164	0	5.7	0
110956	34.1	0	38	0	324	3	362	3	10	0	16234.8	19508.2	2	156	2	76	1	3	0	1	2	0	0	0	1	1	40.2	1	171.6	114.7			8.1			4.53	175			1.14	44	274	1	5.9	0
110957	12.9	0	51	0	401	3	452	3	11	0	12637.7	13963.2	2	169	1	31	0	5	2	1	1	1	0	2	0	0	26.3	0	182.5	96.3			6.1			6	232			0.91	35	220	0	3.8	0
110958	173	2	138	3	182	0	320	2	43	3	5512.12	5963.74	1	150	1	51	0	4	1	3	1	2	1	2	0	1	18.1	0	173.6	72.5	5.38	97	5.9	0.61	54	4.22	163	2.638	99	1.29	50	202	0	3.6	0
110961	36.9	0	96	2	238	2	334	2	29	2	18286.7	19804.9	2	172	1	60	1	5	2	1	2	0	1	2	1	1	33	1	171.4	113.8	6.66	120	7.5	2.224	197	4.42	171	2.302	99	1.11	43	400	1	25.3	1
110966	21.7	0	27	0	342	3	369	3	7	0	37429.5	40426.1	2	171	2	29	0	3	2	1	2	1	1	2	0	0	25.2	0	165.7	83.7			5.1			4.22	163			1.68	65	211	0	6.3	0
110976	12.7	0	21	0	343	3	364	3	6	0	15192.4	16602.3	1	170	2	22	0	4	1	1	1	2	0	2	0	0	35.3	1	163.7	109.4	5.16	93	5.1	1.129	100	7.42	287	6.025	230	0.88	34	235	0	6.7	0
110979	497	3	153	3	175	0	328	2	47	3	18050.1	20487.7	1	166	1	51	0	5	2	3	2	1	0	0	0	1	29.1	1	163.7	99.6			5.5			6.03	233			0.98	38	303	1	5.6	0
110981	103	1	71	1	194	0	265	0	27	2	14790.2	14778.9	1	167	2	39	0	3	2	1	0	2	1	1	0	0	35.7	1	154.5	121.5	6.11	110	5.2	0.519	46	4.45	172	3.077	115	1.14	44	267	1	4.3	0
110985	107	2	143	3	181	0	324	2	44	3	158769	182004	2	157	1	25	0	3	2	3	1	0	1	2	0	0	32.6	1	180	112.6	5.33	96	5.3	0.881	78	5.69	220	3.982	152	1.29	50	330	1	4	0
110993	101	1	59	0	207	1	266	0	22	1	44535.1	52102.4	1	168	1	60	1	3	2	2	1	2	1	2	1	1	26.4	0	179.3	95.2			11			4.47	173			1.37	53	225	0	5.2	0
110995	57.5	1	48	0	242	2	290	1	17	0	54911.1	57869.8	1	155	2	28	0	3	2	1	1	0	1	2	0	0	21.3	0	167.5	79.6	5.55	100	4.7	0.734	65	4.29	166	2.302	87	1.66	64	202	0	2.9	0
110999	61.9	1	166	3	163	0	329	2	50	3	43200	45212.5	2	157	2	25	0	5	2	1	1	2	1	2	0	0	22.6	0	158.1	75.2	5.11	92	5.4	0.576	51	3.18	123	1.655	61	1.27	49	212	0	6	0
111003	62	1	122	3	235	2	357	3	34	3	109068	117800	2	162	2	23	0	3	2	3	1	0	1	2	0	0	18.4	0	169.1	72			5.4			3.9	151			1.55	60	188	0	4.8	0
111006	121	2	68	1	178	0	246	0	28	2	4018.61	4152.57	2	170	1	64	1	4	2	1	2	0	0	1	1	1	32.3	1	175.6	118.8			6.4			5.38	208			1.76	68	285	1	5.2	0
111008	250	3	75	1	223	1	298	1	25	1	9076.02	10075.1	2	170	2	80	1	3	2	2	0	0	0	0	0	1	24.9	0	160.1	90.7			5.5			4.84	187			1.4	54	278	1	5	0
111011	12.9	0	60	0	366	3	426	3	14	0	19122	19455.5	2	154	2	47	0	1	0	1	1	0	1	1	1	0	29.9	1	159.6	96.4	6.33	114	6.3	0.994	88	4.89	189	2.715	105	1.71	66	277	1	3.9	0
111014	398	3	63	1	300	3	363	3	17	0	6350.7	6491.76	1	150	2	54	0	5	1	1	0	1	1	0	1	1	52.9	1	152.3	143			11			5.28	204			0.65	25	330	1	5.4	0
111018	52.9	1	74	1	183	0	257	0	29	2	8627.93	8763.36	1	157	1	80	1	4	2	1	2	0	0	2	0	1	24.1	0	167.4	93.2			5.9			4.06	157			1.4	54	186	0	6.7	0
111021	59.3	1	109	3	192	0	301	1	36	3	4985.29	5480.54	1	162	1	69	1	1	0	1	2	0	1	2	1	1	27	0	174.2	96.7	6.72	121	6.9	0.903	80	4.01	155	2.198	84	1.4	54	305	1	6.2	0
111030	82.8	1	67	1	192	0	259	0	26	2	135457	137530	1	164	2	69	1	3	1	1	2	1	0	2	0	1	25.2	0	154.9	83.9			5.5			5.84	226			1.5	58	195	0	4.8	0
111031	272	3	70	1	255	2	325	2	22	1	23312.3	24516.4	2	164	1	30	0	5	2	1	2	0	1	2	0	0	27.1	0	178.5	93.2			6.2			6.18	239			0.98	38	306	1	4.1	0
111036	282	3	106	3	273	3	379	3	28	2	75264.9	76556	1	159	1	75	1	3	1	1	2	0	1	2	1	1	33.8	1	176.7	120.7			7.2			7.47	289			1.09	42	336	1	5.1	0
111037	104	1	146	3	220	1	366	3	40	3	203782	226863	2	153	1	34	0	3	2	1	2	0	1	0	0	0	23.4	0	195.8	88.2	5.55	100	5.3	0.745	66	3.36	130	1.241	47	1.78	69	191	0	3.5	0
111040	106	2	79	1	210	1	289	0	27	2	3219.1	3497.38	1	167	2	48	0	4	1	3	1	2	1	0	1	1	27.8	0	164.5	92.1			7.4			4.11	159			1.06	41	359	1	5.8	0
111045	228	3	77	1	133	0	210	0	37	3	22354.8	22842.9	1	168	1	38	0	1	2	3	2	0	1	2	0	0	28.6	1	174.4	95	5.83	105	4.9	0.644	57	5.09	197	3.336	125	1.47	57	226	0	4.1	0
111046	149	2	37	0	312	3	349	2	11	0	26346.8	27432.5	1	172	2	50	0	4	1	1	0	2	1	0	0	0	43.3	1	169.7	128.3	6.72	121	6	0.813	72	4.16	161	2.638	100	1.16	45	292	1	4.2	0
111050	247	3	136	3	173	0	309	1	44	3	10961.7	12081.7	1	169	1	46	0	5	2	1	2	2	1	2	0	1	27.6	0	168	95.6	5.94	107	5.7	2.743	243	5.87	227	3.439	143	1.16	45	308	1	5.6	0
111053	41.2	0	42	0	258	2	300	1	14	0	24179.8	25547.8	1	158	2	64	1	5	1	2	0	2	0	0	0	1	19	0	154.7	76.6			5.4			4.14	160			1.16	45	236	0	6.8	0
111054	329	3	65	1	271	2	336	2	19	1	4513.39	4620.72	2	156	1	64	1	2	2	1	2	1	1	1	0	1	26.1	0	165.4	89.5			5.1			5.66	219			0.96	37	249	1	6.3	0
111062	190	2	76	1	265	2	341	2	22	1	25663.2	28551.4	2	151	1	55	0	5	2	1	2	0	1	2	1	0	24.9	0	190.5	100.8			8.3			8.66	335			1.14	44	241	1	5.4	0
111064	498	3	78	1	252	2	330	2	24	1	10547	11066.5	1	149	1	45	0	3	2	1	1	0	1	2	1	1	34.1	1	170.8	118.5			11.3			5.3	205			0.88	34	292	1	7.6	1
111065	72.7	1	142	3	228	1	370	3	38	3	17453.3	17275.2	1	158	2	48	0	1	2	1	0	1	1	0	0	0	50.3	1	149.7	125.4	6.44	116	5	1.626	144	4.27	165	2.276	93	1.24	48	316	1	5.6	0
111067	128	2	94	2	213	1	307	1	31	2	19362	22536.6	1	155	2	80	1	3	2	2	1	1	0	0	0	0	28.3	1	155.7	107.2	5	90	5.6	1.49	132	7.99	309	5.637	216	1.68	65	184	0	2.7	0
111068	113	2	64	1	278	3	342	2	19	1	68499.3	78690.5	1	151	1	29	0	3	2	1	2	0	1	2	0	0	23.2	0	182.8	80.8	5.33	96	4.6	0.813	72	4.53	175	2.793	106	1.37	53	177	0	5.1	0
111069	34.2	0	67	1	244	2	311	1	22	1	12211.7	13105.5	1	152	1	42	0	4	1	1	0	2	1	2	0	0	21.5	0	167.6	75.8			5.7			3.13	121			2.07	80	207	0	6.7	0
111075	166	2	129	3	278	3	407	3	32	2	7874.59	8487.28	1	150	1	51	0	4	1	1	0	2	0	2	0	1	29.1	1	179.5	105.4	5.88	106	6.3	0.294	26	4.65	180	3.284	124	1.24	48	236	0	4.9	0
111077	122	2	108	3	266	2	374	3	29	2	12521.3	13280.9	1	154	2	67	1	1	2	1	2	0	1	0	0	1	27.9	0	161.1	102			4.8			4.16	161			1.42	55	276	1	14.9	1
111078	27.3	0	65	1	283	3	348	2	19	1	8568.03	8777.57	2	154	2	67	1	3	2	1	1	0	1	2	0	0	23.3	0	170.7	97.8			5.4			4.68	181			2.04	79	276	1	4.4	0
111089	15.2	0	97	2	253	2	350	3	28	2	14815.2	15095.9	1	152	2	39	0	4	2	3	1	1	1	2	0	0	24.5	0	146.6	79.2			5.7			4.68	181			1.55	60	275	1	5.9	0
111092	40.8	0	52	0	310	3	362	3	14	0	96355.4	96188.5	1	165	2	66	1	3	2	2	2	0	1	0	1	1	39.3	1	169.5	125.5			9.5			5.09	197			0.83	32	380	1	6.3	0
111094	79.7	1	45	0	321	3	366	3	12	0	10178.4	11051.7	1	170	1	35	0	4	2	3	1	2	1	2	0	0	86.2	1	167.8		5.33	96	6.3	0.835	74	5.64	218	4.241	162	1.01	39	283	1	21.6	1
111095	82.1	1	57	0	247	2	304	1	19	1	5353.15	5513.01	2	170	2	65	1	4	2	1	1	0	0	2	0	1	26.5	0	158.2	99.3	5.44	98	5.8	0.666	59	4.76	184	3.207	121	1.24	48	265	1	4.3	0
111097	53.4	1	68	1	239	2	307	1	22	1	10601.9	11631.9	1	157	1	77	1	3	1	1	1	0	1	2	0	1	26.1	0	170.4	106.2			5.3			3.36	130			1.4	54	251	1	4	0
111098	316	3	114	3	229	1	343	2	33	3	86115.1	97463.6	3	156	1	45	0	3	2	1	2	1	1	2	0	0	30.5	1	188.1	109.7			5.2			7.68	297			1.68	65	344	1	4.1	0
111102	254	3	84	2	185	0	269	0	31	2	5520.03	5893.61	1	163	1	67	1	4	2	1	1	1	1	0	0	1	33.2	1	178.4	117.8			5.6			4.14	160			1.55	60	259	1	7.6	1
111105	206	3	65	1	230	1	295	1	22	1	16208	17025.8	2	166	1	66	1	5	1	1	0	0	0	2	1	1	33.2	1	175.9	117.6			6.8			4.16	161			0.98	38	399	1	6.5	0
111110	65	1	88	2	174	0	262	0	34	3	18467.7	18950.7	2	158	2	45	0	3	2	1	1	0	1	0	0	1	42.6	1	189.3	133.7			5.1			4.99	193			1.34	52	281	1	4.6	0
111112	152	2	76	1	279	3	355	3	21	1	6349.96	6906.01	2	152	1	45	0	5	2	1	2	1	1	1	0	1	21.8	0	180.8	92			5.7			4.27	165			1.06	41	245	1	3.1	0
111115	148	2	68	1	224	1	292	1	23	1	10816.9	13540.3	1	165	1	80	1	3	0	3	1	0	0	2	0	0	23	0	152.5	85			6.2			4.34	168			1.16	45	231	0	6.2	0
111117	70.1	1	79	1	180	0	259	0	31	2	34740	35310.6	2	151	2	60	1	5	2	3	2	0	1	2	0	0	45	1	164.8	104.6			5.2			4.27	165			1.27	49	286	1	6.2	0
111120	1100	3	36	0	288	3	324	2	11	0	46427.5	48436.7	2	162	1	50	0	1	1	3	0	0	0	2	1	1	30.4	1	172.5				8.9			3.98	154			1.5	58	309	1	20.7	1
111123	197	2	48	0	236	2	284	0	17	0	7250.7	8489.28	2	158	1	80	1	3	1	1	0	0	1	0	0	0	29.6	1	182.4	111.2			5.3			5.4	209			0.83	32	294	1	13.5	1
111133	11.3	0	47	0	345	3	392	3	12	0	13776.2	14355	1	156	2	48	0	4	2	2	0	1	1	0	0	1	30.3	1	172.4	104.6			5.7			5.09	197			1.32	51	257	1	5.6	0
111139	173	2	112	3	199	1	311	1	36	3	11419.6	11920.7	1	162	1	48	0	5	0	1	1	2	1	0	0	0	23.7	0	171.8	88.6	5.55	100	5.5	1.264	112	3.21	124	1.345	54	1.29	50	239	0	3.4	0
111140	56.1	1	83	2	258	2	341	2	24	1	5742.91	7027.35	2	167	2	80	1	3	0	2	0	0	0	0	0	1	33.6	1	153.4	117.3			5.8			4.86	188			1.34	52	235	0	3.2	0
111143	27.2	0	70	1	255	2	325	2	22	1	6616.49	7461.93	1	165	1	80	1	3	0	1	0	1	1	0	0	0	26	0	165.2	99	5.33	96	4.9	0.79	70	4.84	187	2.845	108	1.63	63	247	1	4	0
111149	1.94	0	18	0	419	3	437	3	4	0	13686.6	15222.8	1	172	2	43	0	4	2	3	1	1	1	2	0	1	29.3	1	158.9	98.2			5.5			3.1	120			1.86	72	240	1	5.3	0
111152	125	2	126	3	124	0	250	0	50	3	24407.5	26116.7	1	163	2	31	0	4	2	3	2	1	1	1	0	1	53.2	1	157.3	130.1			5.3			3.93	152			1.4	54	257	1	6.9	0
111154	65.6	1	68	1	206	1	274	0	25	1	10253.9	11172.2	2	163	2	26	0	4	1	3	0	2	1	2	0	1	33.1	1	161.1	91.5			5.2			3.9	151			1.27	49	175	0	6.5	0
111159	87.5	1	59	0	275	3	334	2	18	0	6868.15	7306.15	1	163	2	60	1	4	0	2	0	0	1	0	1	1	27.9	0	155	100.8			9.6			6.26	242			1.68	65	343	1	6.4	0
111163	52.7	1	89	2	216	1	305	1	29	2	50358.7	58628.9	2	152	1	22	0	3	2	3	2	0	0	1	0	0	30.1	1	173.6	108.3	5.44	98	5.3	1.66	147	3.21	124	1.629	69	0.83	32	292	1	3.2	0
111164	245	3	141	3	212	1	353	3	40	3	15771.1	16859.1	1	154	1	64	1	1	2	1	2	0	1	0	0	0	29.9	1	178.1	107.1	5.66	102	5.3	0.926	82	5.9	228	3.776	143	1.71	66	341	1	4.1	0
111168	107	2	99	2	154	0	253	0	39	3	52112	60074.9	2	152	2	44	0	3	2	1	2	0	0	2	0	1	19.1	0	160.1	66.5	5.61	101	4.9	0.994	88	5.2	201	2.741	106	1.99	77	170	0	4.7	0
111175	32.4	0	66	1	235	2	301	1	22	1	35182.8	37750.5	1	153	2	46	0	2	1	1	1	0	0	2	1	0	29.1	1	154.1	86.2	8.38	151	6.5	1.152	102	6.05	234	4.163	159	1.37	53	365	1	5.4	0
111177	138	2	75	1	233	2	308	1	24	1	6091.32	6332.11	2	155	2	62	1	2	2	3	1	0	1	2	0	1	26.6	0	164.1	103.7	5	90	5.2	0.485	43	6.23	241	3.439	128	2.56	99	179	0	3.3	0
111188	54	1	59	0	245	2	304	1	19	1	44113.5	47061.2	1	165	1	74	1	3	2	1	1	1	1	1	0	1	31.7	1	172.3	114.7			5.4			4.5	174			1.09	42	293	1	6	0
111190	15.4	0	52	0	291	3	343	2	15	0	113925	127997	2	166	2	51	0	3	1	1	1	2	0	2	1	1	18.7	0	159.7	73.4	5.27	95	6.7	1.231	109	4.91	190	2.819	109	1.53	59	195	0	3.8	0
111192	502	3	122	3	194	0	316	1	39	3	5431.67	5786.91	2	170	1	54	0	5	1	1	1	2	1	0	1	1	26.2	0	169.4	93.7	5.88	106	7.4	4.008	355	6.41	248	3.801	165	0.78	30	392	1	3.6	0
111194	141	2	69	1	231	1	300	1	23	1	4945.24	5396.38	2	164	2	63	1	1	1	1	2	0	1	2	0	0	28.8	1	150.9	94.7	5.94	107	5.5	1.75	155	4.99	193	3.077	123	1.11	43	346	1	6.2	0
111196	58.6	1	76	1	261	2	337	2	23	1	29079.4	34809.1	1	172	1	80	1	3	1	1	1	0	0	1	0	1	24.6	0	161.6	95.4	6.49	117	6.2	1.208	107	5.35	207	3.181	123	1.63	63	184	0	4.6	0
111199	21.4	0	122	3	205	1	327	2	37	3	25983.2	27808.1	2	165	2	47	0	3	1	2	0	1	1	2	0	0	22.8	0	172.5	81	5.27	95	5.3	0.892	79	4.65	180	2.431	93	1.81	70	246	1	3.9	0
111203	74.4	1	107	3	290	3	397	3	27	2	133346	132704	1	157	2	62	1	5	1	1	1	0	1	2	1	1	30.6	1	162.3	99			6.5			5.9	228			1.5	58	304	1	7	1
111206	114	2	122	3	228	1	350	3	35	3	14453.5	14361.3	1	150	1	61	1	2	2	2	2	0	1	2	0	1	25.5	0	179.3	90.5	5.11	92	5.5	1.061	94	5.15	199	3.155	121	1.5	58	266	1	4.4	0
111207	213	3	100	2	182	0	282	0	35	3	3689.56	4060.48	2	164	1	77	1	1	0	2	1	0	0	0	1	1	30	1	159.6	101.1	6.94	125	5.7	1.818	161	4.78	185	3.181	127	0.78	30	281	1	6.5	0
111210	57.9	1	94	2	274	3	368	3	26	2	10666.3	11717.5	1	161	2	71	1	1	2	2	2	2	1	1	1	1	36.1	1	161.8	118.9			7.4			5.48	212			1.37	53	400	1	7	1
111216	190	2	87	2	215	1	302	1	29	2	13197.5	13631.2	1	172	1	76	1	4	0	1	1	1	0	0	1	1	27.1	0	174.6	104.2	9.16	165	6.4	0.903	80	3.15	122	1.577	61	1.16	45	293	1	4.6	0
111219	46.9	0	60	0	297	3	357	3	17	0	13502.3	14108.3	2	168	2	31	0	1	2	1	2	1	1	2	0	0	24.5	0	173.3	89.1			5.1			4.27	165			1.86	72	248	1	4.4	0
111221	170	2	97	2	229	1	326	2	30	2	14488.1	17572.2	2	170	1	80	1	3	2	1	2	0	1	2	0	0	28.3	1	182.9	115	5.88	106	5.6	1.332	118	3.8	147	1.888	77	1.29	50	353	1	4.1	0
111226	92.5	1	51	0	249	2	300	1	17	0	6485.24	6855.09	1	151	1	80	1	1	0	1	1	0	0	0	0	1	29.9	1	151.4	108.7			5.5			4.32	167			0.85	33	319	1	7.5	1
111228	147	2	61	1	228	1	289	0	21	1	16082.6	17026.7	2	160	1	40	0	4	2	1	1	1	1	2	0	0	33.4	1	177	115.4			5.6			4.58	177			1.29	50	306	1	6.2	0
111232	81.8	1	91	2	211	1	302	1	30	2	12945.5	14542.1	2	169	2	59	0	2	1	3	1	1	0	2	0	1	24.3	0	159.1	82.5	5.77	104	5.7	0.847	75	7.73	299	5.586	213	1.76	68	121	0	2.8	0
111234	88	1	73	1	220	1	293	1	25	1	23948.2	32052.1	1	157	2	80	1	3	0	2	1	0	0	0	0	1	30.2	1	162.9	107.2			6			3.96	153			1.16	45	230	0	6.8	0
111240	270	3	65	1	290	3	355	3	18	0	4439.96	4592.97	2	168	1	61	1	2	2	1	2	0	1	1	0	1	28.2	1	175.6	101.5			5.6			4.89	189			1.27	49	369	1	4.3	0
111245	435	3	103	3	165	0	268	0	38	3	17887.9	19708.2	1	161	2	75	1	3	0	2	1	0	1	0	0	1	29.7	1	159.6	100.6			5.2			5.69	220			0.91	35	262	1	5.7	0
111253	110	2	100	2	186	0	286	0	35	3	4633.4	4784.24	1	158	1	71	1	4	2	2	2	1	0	2	1	1	27.9	0	175.5	102.4			8.7			3.21	124			1.53	59	230	0	5.9	0
111255	351	3	42	0	141	0	183	0	23	1	37672.9	43120.3	2	166	1	78	1	3	1	1	1	1	0	2	0	1	20.2	0	175.5	86.3	6.16	111	6.1	0.677	60	5.22	202	3.465	131	1.45	56	161	0	3.4	0
111257	126	2	97	2	251	2	348	2	28	2	7119.96	7507.23	1	171	1	70	1	4	2	1	1	1	1	0	0	1	31.5	1	184.2	113			5.8			3.83	148			1.29	50	265	1	5.7	0
111262	228	3	80	1	187	0	267	0	30	2	11399.8	11867.9	1	152	2	71	1	5	2	2	0	1	0	1	1	1	46.1	1	153.9		10.7	193	6.5	2.01	178	4.32	167	2.353	99	1.03	40	325	1	7.3	1
111263	436	3	73	1	265	2	338	2	22	1	39886.1	42899.2	1	169	1	57	0	2	2	1	2	0	1	2	0	1	27.1	0	175.4	98.1	5.94	107	5.5	0.802	71	5.72	221	4.086	155	1.27	49	236	0	3.6	0
111266	133	2	111	3	201	1	312	1	36	3	36979.7	40848.7	2	166	1	76	1	3	0	1	2	1	0	0	0	0	31.6	1	176.2	113.5			5.3			4.91	190			1.03	40	313	1	4.6	0
111268	364	3	50	0	140	0	190	0	26	2	8156.9	8839.66	2	155	1	79	1	3	0	2	1	2	0	2	0	1	21.6	0	168.3	90.2			5.1			2.84	110			1.81	70	202	0	8.2	1
111270	112	2	122	3	141	0	263	0	46	3	11334.4	11927.8	1	168	1	24	0	4	0	3	0	2	1	1	0	1	19.2	0	177.1	71	5.16	93	5.4	0.61	54	4.06	157	2.327	87	1.45	56	194	0	8.9	1
111271	62.4	1	63	1	219	1	282	0	22	1	24079.3	24353.4	2	153	2	28	0	5	2	1	2	1	1	2	0	1	34.2	1	154.6	89.3	5.5	99	5.6	1.592	141	7.09	274	4.965	191	1.4	54	264	1	3.1	0
111279	239	3	52	0	231	1	283	0	18	0	66213.2	68639.2	2	170	1	40	0	3	2	1	2	0	1	2	0	1	34.1	1	181.9	123.6			5.2			6.05	234			1.24	48	383	1	6	0
111282	251	3	55	0	296	3	351	3	16	0	16037.9	16461.4	2	166	2	54	0	3	2	1	0	2	1	0	1	0	33.4	1	156.2	108.4	15.3	275	9.5	1.976	175	7.16	277	4.913	190	1.34	52	322	1	6.8	0
111283	20.3	0	57	0	250	2	307	1	19	1	28822.9	29306.8	2	168	2	42	0	3	2	1	2	0	1	2	0	0	24.2	0	161	84.3	5.55	100	5.2	0.881	78	4.11	159	2.043	79	1.66	64	167	0	3.6	0
111284	141	2	59	0	271	2	330	2	18	0	4127.56	4450.82	1	155	1	65	1	1	0	1	0	0	1	0	1	1	32.3	1	168.1	117.4			6.6			4.45	172			1.03	40	364	1	6.7	0
111287	168	2	146	3	173	0	319	2	46	3	30361.2	33420.7	1	169	1	50	0	1	2	1	1	1	1	2	1	1	30.8	1	171.6	105.3	12.8	230	7.3	2.902	257	5.3	205	2.922	124	1.06	41	308	1	4.8	0
111288	324	3	189	3	145	0	334	2	57	3	16215.6	16635	1	152	1	56	0	4	2	3	1	2	1	2	1	1	30.7	1	181.4	111.3			5.6			5.82	225			1.5	58	320	1	6.7	0
111290	168	2	97	2	203	1	300	1	32	2	4762.46	4925.78	2	151	2	66	1	4	2	3	0	1	1	2	0	0	19.5	0	153.2	75.2			5.2			4.55	176			2.74	106	166	0	5.4	0
111294	105	1	107	3	237	2	344	2	31	2	16895.4	17629	2	154	1	47	0	2	0	1	0	0	0	0	0	0	29.9	1	163.4	100.3	6.44	116	5.5	2.01	178	5.35	207	3.465	138	0.96	37	302	1	5.6	0
111296	32.3	0	28	0	330	3	358	3	8	0	11808.9	13571	2	149	2	40	0	4	2	3	1	1	1	1	0	1	34.3	1	162.8	113.1			5.2			5.4	209			1.09	42	261	1	5.3	0
111297	123	2	89	2	234	2	323	2	28	2	90844.9	99246.5	2	162	1	70	1	3	2	1	1	0	0	2	0	1	32.4	1	176.4	116.4	5.94	107	5.4	1.761	156	5.33	206	3.543	139	0.98	38	268	1	4.9	0
111300	79.3	1	87	2	270	2	357	3	24	1	7485.58	7734.89	1	163	2	63	1	4	2	2	0	1	1	0	1	1	45.1	1	147.6		11.4	205	5.6	0.666	59	4.58	177	2.586	98	1.68	65	251	1	5.1	0
111303	170	2	77	1	249	2	326	2	24	1	8846.41	9686.08	2	155	1	27	0	1	0	1	1	0	1	2	0	0	32.9	1	174	110			5.2			7.58	293			0.91	35	297	1	6	0
111304	52.5	1	50	0	323	3	373	3	13	0	16474.2	17505.4	2	150	1	79	1	3	2	1	2	0	1	2	0	1	28.6	1	176.8	108.3			5.7			3.78	146			1.47	57	259	1	4.3	0
111305	124	2	36	0	240	2	276	0	13	0	10278.6	10992.6	2	160	1	68	1	4	1	1	0	1	0	2	0	0	27.5	0	173.1				6.3			4.73	183			1.5	58	226	0	3.4	0
111307	325	3	67	1	206	1	273	0	25	1	14655.3	15716	1	151	1	42	0	4	2	1	2	1	0	2	0	1	31.2	1	173.5	104.7			4.7			5.22	202			0.83	32	227	0	4.2	0
111312	195	2	67	1	241	2	308	1	22	1	29139.5	30118.8	1	158	2	61	1	3	1	1	0	1	0	2	1	0	55.5	1	155.9	148			6.6			6.65	257			1.73	67	311	1	8.9	1
111316	44.2	0	39	0	288	3	327	2	12	0	48116.9	52662.5	2	152	1	39	0	3	2	2	2	1	1	1	0	1	53.3	1	182.5	167.1			5.2			4.37	169			1.01	39	400	1	35.4	1
111318	25	0	55	0	286	3	341	2	16	0	12753.8	12842.3	2	154	2	58	0	1	0	1	1	0	0	2	1	1	42.8	1	146.2	129	6.38	115	7.6	1.264	112	4.81	186	3.051	118	1.19	46	335	1	18.3	1
111322	222	3	90	2	208	1	298	1	30	2	7086.16	7751.66	2	165	2	62	1	5	2	2	1	1	0	0	0	1	26.7	0	153.5	94.6			5.3			6.44	249			1.42	55	315	1	5.2	0
111323	260	3	94	2	204	1	298	1	32	2	53465.4	55303.4	1	160	1	43	0	1	2	1	1	1	1	2	0	0	33.3	1	175.1	114.5			5			4.42	171			1.5	58	312	1	6.1	0
111324	91.9	1	145	3	173	0	318	1	46	3	28214	28502.6	1	155	1	64	1	3	1	1	1	1	1	2	0	0	24.7	0	178.8	98.2			5.6			5.43	210			1.03	40	262	1	5.4	0
111328	126	2	70	1	230	1	300	1	23	1	139797	147637	1	166	1	68	1	3	2	1	2	0	0	2	0	0	28.3	1	176.5	95.8			5.3			2.46	95			1.06	41	184	0	3.8	0
111329	1090	3	86	2	238	2	322	2	27	2	9389.66	9875.78	2	161	1	57	0	5	2	2	2	2	0	2	1	1	31.6	1	163.8	105.2	7.99	144	7	13.695	1213	5.95	230			0.59	23	348	1	8.5	1
111332	26.1	0	157	3	203	1	360	3	44	3	29026.5	29545.7	2	161	2	57	0	3	2	2	0	0	1	2	0	0	20.5	0	171.4	77.9	5.16	93	5.3	0.903	80	4.78	185	2.302	88	2.07	80	178	0	3.7	0
111333	35.7	0	80	1	215	1	295	1	27	2	16894.5	17272.2	2	165	2	73	1	3	2	2	1	2	0	1	0	1	29.2	1	158.5	100.2	6.72	121	5.7	1.626	144	5.02	194	3.207	127	1.06	41	280	1	4.9	0
111335	76.7	1	69	1	243	2	312	1	22	1	15229	17033.1	3	156	2	55	0	4	0	2	0	1	0	2	0	1	32.6	1	162.7	104.9	4.94	89	6	1.005	89	6.08	235	4.163	159	1.45	56	245	1	5.1	0
111336	79.4	1	69	1	206	1	275	0	25	1	34316.8	36938.1	2	159	1	77	1	3	2	1	2	0	1	2	1	1	26.5	0	180.7	97.2			6.8			4.06	157			0.88	34	281	1	3.9	0
111338	48.7	0	52	0	283	3	335	2	16	0	8211.43	8692.46	3	156	1	60	1	2	0	1	1	1	0	0	0	1	29.1	1	174.6	105			5.9			6.96	269			0.88	34	238	1	5.1	0
111343	114	2	89	2	201	1	290	1	31	2	9901.91	10308	1	166	2	67	1	4	2	2	1	0	0	1	1	1	34.3	1	155.3	108.2	6.44	116	6.1	1.027	91	4.91	190	2.431	94	2.02	78	288	1	4.3	0
111348	254	3	113	3	227	1	340	2	33	3	29954.9	32427.3	1	162	1	37	0	2	1	1	0	1	1	2	0	0	28.4	1	172.3	97.5	5	90	5.3	1.242	110	5.77	223	3.931	151	1.27	49	240	1	4.1	0
111351	226	3	75	1	205	1	280	0	27	2	25313.2	29675.5	1	166	1	22	0	5	2	3	2	1	1	2	0	0	21.3	0	165.9	72.8	5.66	102	5.4	0.463	41	3.93	152	2.017	74	1.71	66	168	0	4.4	0
111352	51.8	1	37	0	317	3	354	3	10	0	16238.3	18525.3	2	171	2	80	1	2	1	2	1	1	0	1	0	1	22.1	0	146.5	86.4			5.7			5.61	217			1.68	65	238	1	3.7	0
111357	453	3	144	3	206	1	350	3	41	3	15875	16086	2	172	2	60	1	3	1	1	2	2	1	0	1	1	33.5	1	171.1	120.2			5.6			3.98	154			0.7	27	279	1	7.7	1
111358	364	3	70	1	295	3	365	3	19	1	9370.69	10185.7	1	156	1	48	0	5	2	1	2	2	1	2	0	0	23.3	0	161.8	84.2	5.61	101	5.7	0.474	42	5.46	211	3.724	138	1.53	59	251	1	3.4	0
111360	312	3	88	2	170	0	258	0	34	3	21289.5	22558.4	1	166	1	53	0	4	2	2	1	1	0	2	0	0	34.8	1	180.9	112.7	5.44	98	5.8	0.79	70	5.4	209	3.724	142	1.32	51	271	1	3.6	0
111361	117	2	84	2	284	3	368	3	23	1	16686.8	18878.1	2	171	1	23	0	4	2	1	0	1	1	2	0	1	27.7	0	174.4	89.2			5.7			4.55	176			1.63	63	274	1	4.1	0
111364	114	2	63	1	339	3	402	3	16	0	9639.49	10189.1	1	172	1	67	1	4	2	2	2	2	1	2	0	1	32.5	1	183.3	116.3			5.9			4.11	159			1.06	41	328	1	10.5	1
111365	18.9	0	124	3	235	2	359	3	35	3	13591.1	13929.4	2	168	2	34	0	1	2	1	2	1	1	1	0	0	28.3	1	165.3	97	5.27	95	5.2	0.565	50	4.94	191	2.353	88	2.33	90	162	0	3.8	0
111370	70.1	1	25	0	305	3	330	2	8	0	5432.24	5728.43	2	156	2	34	0	5	2	1	1	2	1	2	0	0	37.4	1	163.5	111.7	5.61	101	5.4	0.926	82	5.4	209	3.905	148	1.09	42	265	1	3.9	0
111377	226	3	76	1	263	2	339	2	22	1	24386	25630.1	1	156	1	51	0	2	2	1	2	0	0	1	0	1	53.4	1	167.9	149	5.5	99	5.6	1.31	116	5.56	215	4.034	155	0.93	36	400	1	6.4	0
111380	158	2	63	1	346	3	409	3	15	0	12488.8	14469.2	2	158	1	67	1	3	2	2	0	1	0	1	1	1	48.8	1	180.3	155	6.44	116	6.4	1.773	157	4.73	183	3.051	122	0.88	34	400	1	32.2	1
111382	290	3	89	2	216	1	305	1	29	2	12568.4	13451.6	1	154	1	60	1	1	2	3	1	0	0	2	0	1	36.7	1	181.2	131			5.7			5.74	222			1.14	44	400	1	4.5	0
111385	63.7	1	112	3	143	0	255	0	44	3	9015.53	9899.67	2	161	2	63	1	4	1	1	1	1	0	2	0	1	28.9	1	146	88.4	5.5	99	5.7	0.565	50	4.65	180	2.146	81	2.25	87	200	0	4.5	0
111394	58.6	1	91	2	266	2	357	3	25	1	52299.4	56935.5	2	164	1	62	1	3	2	1	2	0	1	2	0	1	39.4	1	195.5	139			5.3			4.5	174			1.01	39	252	1	5.4	0
111395	409	3	78	1	217	1	295	1	26	2	23172.9	25482.2	1	162	1	34	0	5	1	1	0	0	1	2	0	1	60.6	1	162.3	152.2	4.77	86	5	0.926	82	4.45	172	2.974	113	1.06	41	267	1	14.6	1
111396	6.75	0	90	2	259	2	349	2	26	2	11090.5	11301.3	2	170	2	47	0	4	2	1	1	1	1	2	0	1	38.2	1	161.2	112.5			5.4			5.87	227			1.84	71	281	1	5.5	0
111397	8.9	0	75	1	310	3	385	3	19	1	12956	14251.8	1	159	2	29	0	2	0	3	0	1	0	2	0	1	39.2	1	157.8	116	6.77	122	5.8	1.31	116	4.76	184	2.948	115	1.22	47	292	1	4.7	0
111400	37.7	0	44	0	289	3	333	2	13	0	19660.6	21007.9	1	168	2	28	0	4	2	1	2	1	1	1	0	1	39.3	1	164.4	110.5	5.33	96	5.8	0.666	59	3.96	153	2.379	90	1.27	49	220	0	4.7	0
111402	123	2	115	3	228	1	343	2	34	3	8060.54	8133.74	1	168	2	54	0	5	1	1	0	1	0	2	0	0	21.8	0	159.5	79.6	4.94	89	5.5	0.689	61	4.91	190	2.56	96	2.04	79	205	0	3.9	0
111405	11	0	74	1	315	3	389	3	19	1	18785.3	19193.2	2	165	1	44	0	1	0	1	0	1	1	2	0	1	35.8	1	166	112.8	6	108	5.8	1.242	110	5.51	213	3.698	142	1.24	48	285	1	8.5	1
111411	53.8	1	85	2	276	3	361	3	24	1	12220.1	13242.1	2	152	2	50	0	1	1	1	1	1	0	0	1	1	26.7	0	157.4	92.4	17	306	11.9	1.942	172	7.11	275	5.017	194	1.22	47	326	1	5.5	0
111416	124	2	105	3	213	1	318	1	33	3	11528.9	12746.2	1	153	2	52	0	5	2	3	1	1	0	0	0	1	42.2	1	156.7	113.1			5.9			5.17	200			1.06	41	239	1	6.5	0
111417	179	2	93	2	176	0	269	0	35	3	5404.4	6000.09	2	151	2	80	1	4	0	2	1	0	0	1	1	1	27.9	0	167.8	99.3	7.11	128	6.1	1.14	101	3.67	142	1.655	66	1.5	58	271	1	4.9	0
111420	455	3	104	3	223	1	327	2	32	2	16717.2	17518.7	1	163	1	42	0	4	1	3	0	2	1	2	1	1	40.1	1	179.1	124			8.7			3	116			1.06	41	388	1	5.3	0
111426	38.2	0	62	1	259	2	321	2	19	1	13735.4	14475.1	2	169	1	28	0	4	1	1	1	2	1	2	0	0	22	0	176.4	79.5			5.6			4.16	161			1.29	50	221	0	5.6	0
111429	65.6	1	89	2	249	2	338	2	26	2	94037	110851	2	172	1	29	0	3	2	3	1	2	1	2	0	0	22.6	0	177.1	84.4			5.5			4.58	177			1.86	72	180	0	4.8	0
111430	25	0	76	1	224	1	300	1	25	1	37043.9	40935.4	2	167	2	28	0	3	2	3	2	1	1	2	0	0	22.2	0	165.9	74.3			5			4.45	172			1.63	63	173	0	4	0
111433	816	3	213	3	144	0	357	3	60	3	23587.4	25653.7	1	169	1	51	0	1	0	3	0	0	1	1	0	1	25.1	0	157.7	90.1	6.33	114	5.7	5.408	479	6.93	268			1.27	49	288	1	6.7	0
111434	67.3	1	76	1	272	3	348	2	22	1	11315.7	11713.8	1	153	2	66	1	2	0	2	0	0	1	2	0	1	42	1	146.3	123	6.44	116	5.6	1.129	100	5.17	200	3.336	129	1.32	51	368	1	12	1
111436	6.37	0	53	0	402	3	455	3	12	0	39369.3	44962.7	1	166	2	44	0	4	1	1	1	0	1	0	0	1	20.6	0	161	74.2			5.8			4.58	177			1.78	69	205	0	3.1	0
111439	10.2	0	38	0	439	3	477	3	8	0	14266.9	16673	2	159	1	80	1	3	0	1	1	0	0	0	0	1	27.7	0	169.4	102.3			6			3.78	146			1.47	57	273	1	4.6	0
111440	215	3	95	2	219	1	314	1	30	2	30098.6	30695.7	2	159	2	48	0	3	2	1	2	1	1	1	0	0	41.4	1	166.7	121.7			4.6			4.73	183			1.34	52	264	1	12.9	1
111441	41.2	0	40	0	280	3	320	2	13	0	10372.8	10562.8	1	169	1	64	1	5	2	1	2	1	0	1	0	1	26.1	0	176.3	98.6	5.61	101	5.8	1.118	99	4.71	182	3.336	129	0.85	33	338	1	4.1	0
111443	39.3	0	63	1	185	0	248	0	25	1	14869.4	15749.9	1	154	1	60	1	1	2	3	2	0	1	2	1	1	29.2	1	172.6	104.8			5.9			3.59	139			1.19	46	331	1	3.3	0
111452	30.6	0	78	1	338	3	416	3	19	1	5044.99	5410.09	1	155	1	62	1	1	0	2	1	2	1	2	0	1	23.8	0	167.3	90.1	5.33	96	5.7	1.671	148	5.82	225	3.982	157	1.06	41	257	1	3.4	0
111453	169	2	91	2	264	2	355	3	26	2	38034.9	41299.2	1	151	1	26	0	1	1	3	1	2	0	0	0	0	25	0	173	83.7	6.05	109	5.7	0.61	54	3.39	131	1.965	74	1.14	44	195	0	5.3	0
111454	12.4	0	111	3	332	3	443	3	25	1	105057	113390	2	149	2	23	0	3	2	3	2	1	1	2	0	0	23.6	0	164.6	86.6	4.83	87	5.1	0.565	50	4.19	162	2.508	94	1.42	55	159	0	4.5	0
111455	53.9	1	123	3	187	0	310	1	40	3	9174.73	9867.49	1	154	1	62	1	1	0	1	1	1	1	2	1	1	25.2	0	172.6	95.9	6.38	115	5.6	0.519	46	4.91	190	3.207	120	1.47	57	273	1	3.6	0
111456	50.3	0	42	0	276	3	318	1	13	0	18421.5	20355.7	1	162	1	35	0	3	0	2	0	2	1	2	0	1	30.4	1	171.4	107	5.88	106	5.4	1.174	104	4.6	178	3.077	119	0.98	38	309	1	4.8	0
111463	49.6	0	82	2	240	2	322	2	25	1	41482	48193.1	2	149	1	63	1	3	2	1	1	0	0	2	1	1	29.1	1	176.2	111			6.7			3.34	129			1.22	47	347	1	5.7	0
111471	140	2	131	3	183	0	314	1	42	3	51975.5	58609.4	2	162	1	24	0	2	1	2	1	2	1	2	0	0	20.3	0	163.6	73.5	5.77	104	5.5	1.061	94	4.6	178	2.689	104	1.42	55	252	1	8.1	1
111486	141	2	67	1	319	3	386	3	17	0	248766	271310	2	172	1	32	0	3	2	1	2	1	0	1	0	0	36.4	1	169.5				5.2			5.48	212			1.14	44	279	1	4.9	0
111488	65.5	1	53	0	258	2	311	1	17	0	7417.66	8059.92	1	150	1	21	0	4	2	3	1	1	1	2	0	1	22.8	0	187.5	76.3	5.61	101	5.5	0.779	69	4.06	157	2.25	85	1.45	56	218	0	7	1
111492	79.9	1	29	0	284	3	313	1	9	0	11896	12031.3	2	155	2	42	0	1	1	3	0	1	0	0	0	0	36.4	1	156.2	114.8			4.4			5.46	211			1.19	46	320	1	2.6	0
111493	133	2	85	2	182	0	267	0	32	2	28560.3	31657.3	2	167	2	74	1	3	1	1	1	1	0	0	0	1	38.5	1	164.9	113.2	5.61	101	5.5	1.276	113	4.89	189	2.896	113	1.4	54	342	1	6.4	0
111494	74.6	1	83	2	273	3	356	3	23	1	14798	14998	2	155	1	58	0	3	1	3	0	1	0	2	1	1	41	1	176.3	140.2	17.3	311	10.7	2.134	189	4.14	160	2.379	100	0.78	30	328	1	8	1
111497	227	3	67	1	185	0	252	0	27	2	9558.42	9946.46	1	152	2	36	0	4	2	3	0	1	0	2	0	1	28.4	1	162.3	88.2			5.5			4.94	191			1.63	63	233	0	4.1	0
111500	42.9	0	109	3	254	2	363	3	30	2	18395.5	17695.9	2	158	2	53	0	3	2	1	0	0	1	2	0	1	28	1	169.4	106.7	5.61	101	5.9	1.795	159	5.59	216	3.207	129	1.55	60	343	1	3.6	0
111501	307	3	54	0	283	3	337	2	16	0	34436.5	38293.3	2	168	1	56	0	3	2	2	2	0	1	2	1	1	27	0	183.1	103.3			7.4			3.44	133			0.93	36	217	0	7	1
111504	45.8	0	81	2	245	2	326	2	25	1	32254.8	33556.7	2	155	2	32	0	3	2	1	1	1	1	2	0	0	31.7	1	160.7	103	4.5	81	4.5	0.632	56	3.75	145	2.457	92	1.01	39	230	0	5	0
111507	62.6	1	62	1	263	2	325	2	19	1	9505.22	10476.3	1	169	1	58	0	5	2	1	2	1	1	2	0	1	24.3	0	165.9	93.2			6.1			5.97	231			1.22	47	209	0	2.9	0
111512	202	3	82	2	238	2	320	2	26	2	15398.2	16059.9	1	167	1	39	0	3	1	1	0	2	1	2	0	1	23	0	181	91			5.6			4.84	187			0.88	34	217	0	4.2	0
111514	79.6	1	89	2	211	1	300	1	30	2	105264	109582	2	149	2	64	1	3	2	1	2	0	1	1	0	0	29.4	1	157.8	98.3	5.11	92	5.5	0.689	61	5.59	216	3.388	128	1.89	73	254	1	4.7	0
111516	75.5	1	57	0	279	3	336	2	17	0	7551.22	8089.09	2	161	1	61	1	2	2	1	2	0	1	2	1	1	33.5	1	165.9	112.5			8.4			5.15	199			1.5	58	398	1	19.8	1
111519	75	1	83	2	286	3	369	3	22	1	11932.1	12753.8	1	149	2	32	0	2	0	2	0	1	1	2	0	0	30.6	1	152.7	94	5.27	95	5.7	1.4	124	4.11	159	2.638	105	0.83	32	271	1	3	0
111525	220	3	96	2	215	1	311	1	31	2	5644.81	6181.26	2	155	1	61	1	1	2	1	2	0	1	2	0	1	23.5	0	168.2	93.7			5			4.22	163			1.01	39	283	1	5.6	0
111528	166	2	81	2	223	1	304	1	27	2	58525.8	67397.4	2	164	1	36	0	3	0	1	1	2	0	2	0	0	21.9	0	184.1	83.5	4.72	85	5.1	1.174	104	3.49	135	1.474	59	1.47	57	198	0	6.4	0
111534	59.2	1	83	2	221	1	304	1	27	2	26635.6	28593.6	2	153	2	32	0	2	1	3	0	1	0	0	0	0	39.3	1	157.9	110.1			5.7			4.86	188			1.06	41	314	1	3.7	0
111542	106	2	119	3	225	1	344	2	35	3	153748	167406	2	149	1	53	0	3	2	1	2	0	0	2	0	0	24.4	0	177.5	86.2			5			3.36	130			1.34	52	187	0	6.6	0
111543	81.6	1	53	0	235	2	288	0	18	0	41060.7	41134.1	2	163	2	30	0	3	2	1	1	1	1	2	0	0	19.1	0	163.6	77			5.1			4.65	180			1.16	45	174	0	4.6	0
111546	88.7	1	134	3	236	2	370	3	36	3	25344.5	26941	1	172	1	58	0	4	1	1	1	1	1	2	0	0	28	1	173.4	104.4			5.7			4.78	185			2.46	95	305	1	4.8	0
111551	18.4	0	99	2	286	3	385	3	26	2	6154.72	6427.81	1	152	2	39	0	1	0	1	0	1	0	2	0	0	28	1	155.4	92.5	5.55	100	5.1	0.711	63	3.93	152	2.302	87	1.29	50	311	1	3	0
111557	10.3	0	79	1	287	3	366	3	22	1	73900.6	76302.9	2	158	2	48	0	3	2	1	2	0	1	2	0	0	32.4	1	168.3	108.8			5			4.11	159			1.63	63	281	1	3.1	0
111558	276	3	64	1	183	0	247	0	26	2	21069	25102.4	2	166	1	80	1	3	0	1	2	1	1	0	0	0	24.2	0	169.9	100.1	5.83	105	5.2	0.779	69	6.28	243	4.267	162	1.66	64	249	1	4.4	0
111561	213	3	98	2	289	3	387	3	25	1	17149	17454.7	1	164	2	28	0	5	2	1	0	2	1	2	0	0	32.8	1	164.7	104	5.88	106	5.2	1.569	139	4.58	177	2.586	104	1.27	49	312	1	6	0
111571	288	3	92	2	185	0	277	0	33	3	12324.6	12810	2	167	2	64	1	3	1	2	0	2	0	0	0	1	33	1	155.5	116.3			5.3			5.72	221			1.19	46	343	1	4.8	0
111574	182	2	117	3	189	0	306	1	38	3	13851.2	14649.7	2	154	1	71	1	1	2	1	2	0	1	0	0	1	29.4	1	170.5	104.6			5.5			3.26	126			1.71	66	322	1	6	0
111575	36.4	0	55	0	354	3	409	3	13	0	16176.8	17358.3	1	169	2	37	0	5	2	1	2	1	1	2	0	0	28.7	1	155.5	102.4	4.83	87	5.1	1.423	126	4.71	182	3.129	122	0.93	36	261	1	3	0
111579	79.8	1	111	3	213	1	324	2	34	3	8540.18	10313.1	1	167	1	80	1	5	2	2	2	0	0	0	0	1	27.2	0	168.9	105.3			5.6			5.28	204			1.32	51	294	1	4.2	0
111585	231	3	114	3	122	0	236	0	48	3	13329.1	14119.5	1	162	1	38	0	5	2	1	1	1	0	0	0	0	23.3	0	176.7	90.2	5.38	97	5.6	2.473	219	4.19	162	2.198	98	0.85	33	215	0	6.3	0
111586	73.5	1	42	0	299	3	341	2	12	0	50041.6	51117.1	2	155	2	55	0	5	2	3	2	0	0	2	0	0	30.6	1	150.5	101.7			5.5			4.97	192			2.28	88	338	1	6	0
111587	161	2	58	0	239	2	297	1	20	1	7566.55	8209.71	2	171	1	46	0	4	2	1	1	1	1	2	0	0	25.5	0	176.9	93.8			5.9			4.22	163			1.22	47	287	1	4.1	0
111588	267	3	106	3	222	1	328	2	32	2	54414.9	54858.2	2	158	1	49	0	3	2	1	2	0	1	1	1	0	30.2	1	171.6	100.6			9.8			5.64	218			0.91	35	400	1	5.7	0
111589	94.1	1	67	1	288	3	355	3	19	1	16559.2	18285.5	1	170	2	33	0	1	1	3	0	0	0	0	0	0	37.1	1	159	115.6	5.27	95	5.3	0.587	52	3.49	135	1.94	72	1.29	50	400	1	5.6	0
111590	109	2	156	3	248	2	404	3	39	3	26363.1	28968.9	1	157	2	40	0	3	2	1	1	2	1	2	1	1	44.2	1	169.1	131.3			6.8			4.86	188			1.53	59	341	1	6.6	0
111598	149	2	52	0	319	3	371	3	14	0	25651.7	27720.4	1	151	1	36	0	4	1	1	1	2	1	0	1	1	47.4	1	184.1	146.6			6.6			4.24	164			0.88	34	367	1	14.2	1
111602	90.3	1	136	3	157	0	293	1	46	3	9100.51	9589.17	1	158	1	79	1	3	1	2	0	1	0	0	0	1	20.4	0	155.9				5.4			4.86	188			1.55	60	208	0	7.1	1
111605	87.1	1	77	1	212	1	289	0	27	2	30018.5	34874.5	2	162	1	25	0	5	2	3	2	1	0	2	0	0	29.2	1	168.3	101.9	5.72	103	5.5	1.276	113	6.59	255	4.991	192	1.01	39	213	0	6.9	0
111610	358	3	94	2	236	2	330	2	28	2	4740.72	5074.84	2	169	1	63	1	4	1	2	0	2	1	2	0	1	20.1	0	174.3	81.4			4.9			4.99	193			2.07	80	181	0	4.3	0
111613	59.7	1	55	0	244	2	299	1	18	0	7003.68	7789.77	1	170	2	40	0	4	2	3	1	0	1	1	0	1	28.8	1	153.3	91.7			5.8			4.42	171			1.14	44	233	0	4.6	0
111616	114	2	43	0	257	2	300	1	14	0	3906.37	3895.53	2	170	2	63	1	4	2	1	2	0	1	0	1	1	49.3	1	163.5	138.3	6.44	116	6.6	0.542	48	4.68	181	3.077	115	1.34	52	377	1	17.3	1
111621	67.4	1	59	0	282	3	341	2	17	0	4977.37	5592.65	2	164	1	60	1	1	1	1	1	0	1	2	0	1	29	1	173.2	101.1			5.8			6.05	234			1.16	45	181	0	3.9	0
111623	19.4	0	117	3	203	1	320	2	37	3	16583	18379.1	2	169	2	27	0	4	2	3	0	1	0	2	0	0	23.7	0	154	71.5			5.1			5.56	215			1.5	58	210	0	4.8	0
111625	246	3	130	3	141	0	271	0	48	3	10805.4	13027.5	2	159	1	80	1	5	0	1	1	0	1	2	0	1	26.9	0	174.3	104.8	5.61	101	5.2	0.971	86	6.23	241	4.5	172	1.29	50	296	1	5.6	0
111639	70.4	1	83	2	246	2	329	2	25	1	74348	78210.5	2	172	1	71	1	3	2	1	2	0	0	2	0	1	33.5	1	179.4	123.9			5.9			5.72	221			1.09	42	279	1	4.9	0
111641	480	3	70	1	232	1	302	1	23	1	14519.2	15768.6	1	154	2	74	1	5	2	1	2	0	1	0	1	1	29	1	154.2	99.1			6.5			4.6	178			1.58	61	295	1	5.7	0
111643	127	2	85	2	197	0	282	0	30	2	30096.9	36503.5	1	165	1	80	1	3	2	2	1	1	1	0	0	1	23.3	0	166.9	92.5			5.6			4.53	175			1.55	60	230	0	4.3	0
111645	94.2	1	80	1	184	0	264	0	30	2	26026	29000.9	1	155	2	49	0	3	0	2	0	2	0	0	0	1	38	1	164.8	119.7	6.88	124	5.9	1.242	110	4.55	176	2.87	111	1.11	43	314	1	4.6	0
111649	108	2	55	0	303	3	358	3	15	0	3984.2	4276.91	1	158	1	74	1	1	0	1	0	1	0	1	1	1	24.7	0	160.1	88.9	7.44	134	9.8	1.806	160	5.48	212	3.646	144	1.01	39	187	0	4.9	0
111652	8.91	0	27	0	459	3	486	3	6	0	5756.1	6271.59	2	156	2	23	0	4	1	1	0	2	1	2	0	0	17.7	0	166.3	71			5.5			4.27	165			1.32	51	231	0	4.4	0
111656	37.8	0	105	3	229	1	334	2	31	2	15358.1	17077	1	163	2	78	1	4	1	2	0	1	1	1	1	1	20.8	0	156	81.9	5.94	107	8.3	1.027	91	4.58	177	2.379	92	1.73	67	247	1	4.9	0
111658	118	2	37	0	237	2	274	0	14	0	23887	24366.2	1	153	2	50	0	2	2	2	2	1	1	2	0	0	25.2	0	156.7	82	5.44	98	5	1.411	125	4.53	175	2.741	107	1.14	44	243	1	2.5	0
111666	54.1	1	110	3	316	3	426	3	26	2	15189	15752.5	1	172	2	41	0	4	2	2	0	2	1	2	0	1	29.5	1	159	90.6			6.2			5.48	212			1.01	39	344	1	7.1	1
111668	822	3	98	2	200	1	298	1	33	3	68952.6	74786.2	2	158	1	52	0	3	2	1	2	0	1	2	0	1	44.9	1	182.6	136.4	6.44	116	5.1	2.089	185	5.72	221	3.672	147	1.09	42	397	1	12	1
111669	301	3	108	3	182	0	290	1	37	3	16167.2	16457.2	2	161	1	45	0	4	1	1	0	2	1	2	0	1	38.1	1	181.3	121.2	5.83	105	6	1.727	153	5.79	224	4.163	163	0.83	32	337	1	7.1	1
111671	303	3	94	2	158	0	252	0	37	3	10740.6	11899.4	1	171	1	39	0	4	1	1	0	2	1	2	0	1	18.3	0	180.7	70.5	4.94	89	5.8	0.452	40	3.52	136	1.836	67	1.47	57	174	0	5.3	0
111675	36	0	95	2	227	1	322	2	30	2	22465.4	24038.6	1	172	2	35	0	4	2	1	1	0	0	2	0	0	36.3	1	174.8	106.8	5.55	100	5.7	0.598	53	4.78	185	2.87	108	1.63	63	240	1	5.3	0
111676	16.8	0	75	1	300	3	375	3	20	1	12034.5	12619.9	2	170	2	24	0	4	2	3	0	1	1	2	0	1	40.6	1	165.8	122.6			5.7			4.06	157			1.37	53	245	1	9.9	1
111679	113	2	90	2	218	1	308	1	29	2	9914.77	11394.2	1	153	2	49	0	4	2	1	1	0	1	2	0	1	24.7	0	169	89.4			5.9			5.61	217			1.86	72	103	0	11.6	1
111682	103	1	56	0	281	3	337	2	17	0	11229.3	11425.1	2	165	2	59	0	1	0	1	2	1	1	0	0	1	32	1	157	106.5			5.9			4.55	176			1.06	41	310	1	8.5	1
111683	48.6	0	111	3	197	0	308	1	36	3	11327.5	11982.9	1	149	2	20	0	2	2	3	0	1	0	1	0	0	24.4	0	156.4	79			5			3.98	154			1.34	52	240	0	4	0
111688	34.2	0	38	0	288	3	326	2	12	0	3904.11	4022.62	1	150	2	36	0	4	2	3	1	1	1	2	0	1	34.9	1	149.3	111.6			5.4			6.1	236			1.29	50	251	1	3.3	0
111692	137	2	41	0	248	2	289	0	14	0	23178.9	24167.4	2	153	2	38	0	2	0	1	1	1	0	2	0	0	30.4	1	161.3	98.5			4.9			4.84	187			1.55	60	282	1	4.1	0
111693	169	2	72	1	218	1	290	1	25	1	29096	29427.3	1	169	2	26	0	5	2	1	2	1	1	1	0	0	21.9	0	150.7	77.7	5.55	100	5.2	1.84	163	3.78	146	1.836	78	1.09	42	223	0	6.6	0
111695	104	1	83	2	225	1	308	1	27	2	35519.4	36277.4	1	159	2	30	0	2	2	2	1	1	1	1	0	0	26.7	0	164.2	88			4.9			4.53	175			1.27	49	244	1	3.9	0
111700	4.31	0	16	0	372	3	388	3	4	0	96471.3	104708	1	164	2	46	0	3	2	2	2	0	1	2	0	0	19.7	0	163.7	74	4.94	89	5.5	0.723	64	5.28	204	3.103	117	1.84	71	192	0	4.1	0
111703	290	3	87	2	257	2	344	2	25	1	24914.4	26063.8	1	168	1	48	0	2	2	1	2	0	1	2	0	1	27.9	0	169.2	97.5			5.3			4.65	180			1.29	50	371	1	5.1	0
111705	96.5	1	40	0	220	1	260	0	15	0	26103	28286.2	1	160	2	54	0	1	1	3	1	2	0	0	0	1	20.2	0	158.1	81.4	3.66	66	5	0.779	69	4.97	192	2.974	113	1.63	63	156	0	4.8	0
111707	336	3	66	1	260	2	326	2	20	1	12599.3	16492	1	163	1	80	1	3	2	1	1	1	0	0	1	1	29.9	1	171.4	111.1	10.9	196	7.4	1.603	142	3.59	139	1.94	79	0.93	36	250	1	6.9	0
111710	16.4	0	73	1	255	2	328	2	22	1	16818.2	19171.8	3	156	2	22	0	4	2	3	2	1	1	2	0	0	22.2	0	154.5	67.8	4.55	82	5.4	0.429	38	3.52	136	1.733	63	1.58	61	298	0	5.8	0
111716	6.33	0	21	0	498	3	519	3	4	0	8753.25	9879.73	2	169	2	55	0	5	1	1	1	1	0	1	1	1	27.1	0	155.3	97.5			7.5			5.2	201			1.24	48	237	0	3.4	0
111717	44.6	0	114	3	250	2	364	3	31	2	14255	15688.3	2	171	2	56	0	1	1	1	1	1	0	2	0	0	22.6	0	150.9	83.8	4.72	85	5.6	1.197	106	6.1	236	3.905	150	1.66	64	265	1	3.2	0
111719	60.4	1	66	1	223	1	289	0	23	1	20516.8	22442.8	2	164	1	23	0	2	2	3	0	0	0	2	0	0	20	0	179.8	78.5	5.5	99	5.4	0.429	38	5.07	196	2.922	109	1.94	75	172	0	4.1	0
111720	33	0	102	2	237	2	339	2	30	2	54590.6	53642.4	2	158	2	35	0	3	2	1	0	1	1	1	0	1	37.2	1	157.8	122.5			5.3			5.51	213			1.14	44	275	1	3.7	0
111723	171	2	70	1	370	3	440	3	16	0	7560.74	8015.89	1	158	2	66	1	5	2	1	2	1	1	1	1	1	25.3	0	153.5	95.1			6.5			5.07	196			1.81	70	369	1	5.4	0
111724	122	2	47	0	272	3	319	2	15	0	126509	133039	1	164	2	31	0	3	2	1	2	0	1	2	0	0	26.5	0	163.1	85.2			4.2			4.94	191			1.55	60	234	0	3.8	0
111728	124	2	51	0	181	0	232	0	22	1	9146.49	11616.8	1	150	1	80	1	3	2	2	0	2	0	0	0	1	30.2	1	167.5	111.7	5.16	93	5.2	0.914	81	3.93	152	2.638	101	0.88	34	305	1	7.7	1
111733	351	3	78	1	240	2	318	1	25	1	8217.54	8836.91	1	170	1	31	0	5	2	1	1	1	1	2	0	1	29.6	1	165.2	98.2			5.5			5.04	195			1.01	39	341	1	5.8	0
111734	131	2	59	0	242	2	301	1	20	1	82901.7	88912.1	1	172	1	45	0	1	1	1	0	1	1	2	1	1	32.5	1	169.8	106.9	13	235	11.4	1.694	150	3.18	123	1.371	60	1.03	40	331	1	9.8	1
111736	228	3	93	2	197	0	290	1	32	2	26413.8	27211.1	1	160	2	54	0	2	2	2	2	0	0	1	0	1	29.4	1	154.4	88.2	5.61	101	6.2	0.847	75	4.65	180	2.948	113	1.32	51	334	1	5.7	0
111741	116	2	76	1	212	1	288	0	26	2	17838.5	17999.6	2	151	2	69	1	3	2	2	1	0	1	2	0	0	20.1	0	163.2	79.1			5.5			6.57	254			1.63	63	216	0	2.6	0
111744	1.99	0	21	0	441	3	462	3	5	0	7450.6	8045.63	2	170	2	41	0	4	2	3	0	1	0	1	0	0	26.1	0	162.6	86.4	5.22	94	5.2	0.553	49	4.45	172	2.793	104	1.4	54	201	0	5.6	0
111745	99.2	1	69	1	316	3	385	3	18	0	52467.4	58418.7	3	156	1	63	1	3	2	1	2	2	1	2	1	1	35.2	1	170.5	112.3			6.1			3.72	144			1.03	40	385	1	5.2	0
111749	323	3	86	2	209	1	295	1	29	2	16772.8	18210.1	2	158	1	63	1	3	1	1	1	1	0	2	0	0	33.8	1	172.8	103.5			5.2			4.91	190			0.88	34	287	1	5.9	0
111751	120	2	49	0	290	3	339	2	14	0	155746	167097	1	169	2	55	0	3	2	1	2	1	1	1	0	1	38.6	1	157.3	116.6	5.38	97	5.3	0.768	68	5.07	196	3.207	122	1.5	58	306	1	7.9	1
111752	80.7	1	52	0	234	2	286	0	18	0	35095	37746.3	2	153	1	54	0	2	2	1	2	0	0	2	0	1	44.3	1	168.2	136.7	5.66	102	5.5	2.089	185	5.04	195	2.974	122	1.11	43	306	1	9.3	1
111754	48.4	0	101	2	262	2	363	3	28	2	14378	15471.1	2	152	2	66	1	1	0	2	1	1	0	2	1	0	26.6	0	156.2	92.5	7.27	131	6.7	0.994	88	4.42	171	1.888	74	2.07	80	314	1	3.4	0
111760	55.4	1	234	3	156	0	390	3	60	3	14040.7	14714.1	1	152	1	47	0	4	0	1	1	2	0	0	0	0	17.4	0	184.5	78.2			5.4			4.27	165			1.86	72	207	0	8.3	1
111765	124	2	86	2	199	1	285	0	30	2	33705.9	33899.7	3	156	1	30	0	2	2	1	1	0	1	0	0	0	43.5	1	175.9	136.7	5.72	103	6.1	2.224	197	5.04	195	3.103	128	0.93	36	302	1	5.3	0
111766	29.4	0	59	0	331	3	390	3	15	0	26433.4	27981.7	1	172	2	33	0	4	2	1	2	1	1	2	0	0	43.6	1	163.4	117.4			5.4			5.2	201			1.42	55	245	1	5.9	0
111768	325	3	81	2	181	0	262	0	31	2	37413.8	39206.3	2	149	1	25	0	2	2	3	0	1	0	2	0	1	34.9	1	186.2	119.9			5.1			3.13	121			0.75	29	345	1	6.2	0
111776	187	2	80	1	370	3	450	3	18	0	14692	16924.3	1	151	2	70	1	4	0	2	1	1	0	2	1	1	32.8	1	164.7	106.5			6.1			3.31	128			1.45	56	198	0	7.5	1
111777	124	2	61	1	153	0	214	0	29	2	8312.91	9815.47	2	155	1	23	0	5	2	3	1	1	1	2	0	0	26.2	0	164.9	89.2	5.33	96	5.5	0.474	42	4.6	178	2.638	97	1.76	68	132	0	3.6	0
111778	64.7	1	59	0	178	0	237	0	25	1	28786.2	30636.1	3	156	2	32	0	1	1	1	1	0	1	2	0	1	28.5	1	149.8	83.8	5.66	102	5.3	1.614	143	4.4	170	2.715	108	0.93	36	231	0	3.8	0
111779	25	0	41	0	269	2	310	1	13	0	36316.3	38984	2	162	2	53	0	4	2	2	2	1	1	2	1	1	31.8	1	157.9	107.2			7.9			3.8	147			1.19	46	273	1	5	0
111781	108	2	62	1	232	1	294	1	21	1	15227.1	18392.5	2	164	2	72	1	3	1	2	0	0	1	1	0	1	46	1	162.2	135.7			5.9			5.33	206			1.24	48	312	1	6.1	0
111783	521	3	118	3	108	0	226	0	52	3	21290.8	24541.9	1	165	2	78	1	3	0	1	0	1	1	2	1	1	26.9	0	161.1	102.4			7.9			4.58	177			1.55	60	291	1	5.4	0
111784	101	1	80	1	238	2	322	2	27	2	5672.4	5728.81	1	155	1	75	1	3	2	2	2	0	1	2	0	1	24.1	0	169.8	90.4	5.72	103	6	2.631	233	4.84	187	2.379	104	1.24	48	313	1	6.2	0
111787	363	3	105	3	178	0	283	0	37	3	24761.7	26623.3	2	157	1	57	0	5	2	3	0	1	1	1	0	1	30.5	1	178.2	105.1			5.6			6.31	244			1.6	62	281	1	4.5	0
111789	62.1	1	93	2	245	2	338	2	28	2	40222.9	41183.9	2	172	2	38	0	3	2	1	0	2	1	0	0	0	27.9	0	158.2	91			5.2			4.45	172			1.4	54	183	0	5.5	0
111790	238	3	87	2	241	2	328	2	27	2	55583.2	59211	1	155	1	72	1	3	2	1	2	0	1	1	1	1	28.9	1	178	111	11.9	214	7.4	5.137	455	3.26	126			0.67	26	350	1	10.1	1
111791	5.83	0	30	0	386	3	416	3	7	0	6001.62	6139.64	2	166	2	52	0	3	2	1	2	1	1	0	1	1	37.4	1	161.6	117.2			6.9			4.06	157			1.14	44	360	1	3.9	0
111792	245	3	90	2	259	2	349	2	26	2	35219.4	36724	2	156	2	69	1	3	2	1	2	2	1	1	0	1	22.3	0	164.7	89			5.8			6.72	260			2.64	102	278	1	3.3	0
111795	31.3	0	86	2	251	2	337	2	26	2	81770.4	91156.6	1	149	1	59	0	3	2	1	2	1	1	2	0	1	28.4	1	175.5	99.2			5.6			6.85	265			1.81	70	292	1	3.7	0
111796	202	3	108	3	175	0	283	0	38	3	15861.5	16145.1	3	156	1	34	0	2	2	3	2	2	1	2	0	1	27	0	179.1	88.5			5			6.05	234			1.58	61	198	0	3.6	0
111797	814	3	164	3	126	0	290	1	57	3	36720.6	38752.5	2	157	1	61	1	3	1	3	1	1	1	2	1	1	25.6	0	170.2	96.8	7.6	137	5.8	2.224	197	6.15	238	4.112	163	1.03	40	340	1	10.3	1
111798	496	3	68	1	199	1	267	0	25	1	18180.1	22853.4	2	164	2	80	1	3	1	1	1	0	0	1	0	1	29.4	1	170.2	106.2	6.49	117	6.2	1.942	172	4.27	165	1.991	84	1.4	54	286	1	11.2	1
111800	151	2	102	2	230	1	332	2	31	2	25517	25443.1	1	164	2	58	0	4	1	1	2	1	0	0	0	0	17.1	0	151.7	57.9			5.7									211	0	6.1	0
111803	544	3	108	3	213	1	321	2	34	3	9476.47	10450.3	2	151	1	36	0	4	1	3	0	1	1	2	0	0	42.5	1	177.6	131.1			6.3			4.73	183			1.14	44	339	1	6.2	0
111804	138	2	77	1	285	3	362	3	21	1	12050.3	12643.1	1	166	2	60	1	4	1	2	0	1	1	2	1	1	45.4	1	162.5	123.2	16.8	303	11.1	1.479	131	4.63	179	2.896	113	1.06	41	264	1	4.7	0
111810	532	3	93	2	178	0	271	0	34	3	9360.95	9878.97	1	161	1	80	1	4	2	1	2	0	1	2	1	1	30.1	1	176.9	116.8	9.66	174	7.6	0.914	81	3.78	146	1.94	75	1.42	55	237	0	6.9	0
111814	828	3	124	3	186	0	310	1	40	3	5654.56	5884.43	2	154	1	54	0	5	2	1	2	0	1	2	0	1	27.5	0	169.6	94.5			5.8			6.44	249			1.47	57	292	1	6.8	0
111821	74.6	1	96	2	221	1	317	1	30	2	130874	141658	1	165	2	59	0	3	2	1	2	0	0	2	0	0	22.1	0	159.2	78.5			4.9			5.46	211			2.07	80	214	0	3.1	0
111823	286	3	111	3	175	0	286	0	39	3	23481.1	26996.7	1	159	1	80	1	3	2	1	1	0	1	1	0	1	24.8	0	180.7	104.6			5.3			4.76	184			1.16	45	293	1	5.8	0
111829	75.6	1	93	2	246	2	339	2	27	2	8821.5	9312.92	1	161	2	61	1	2	2	1	0	0	0	2	1	1	49.6	1	154.2	133.8	9.33	168	10.5	1.31	116	3.9	151	2.069	82	1.24	48	329	1	10.7	1
111831	193	2	149	3	208	1	357	3	42	3	11730.9	12995.1	2	153	1	41	0	4	2	1	2	1	1	2	0	1	32.3	1	182.4	99.6			6			4.29	166			1.16	45	310	1	5.9	0
111833	33.8	0	81	2	250	2	331	2	24	1	5888.52	6365.82	2	155	2	26	0	4	2	1	0	1	1	2	0	0	31.7	1	154.5	102			4.7			4.53	175			1.73	67	193	0	3.4	0
111835	89.9	1	99	2	241	2	340	2	29	2	34065.3	36681.4	2	159	1	72	1	3	2	1	2	0	0	2	0	0	20.9	0	183.2	85.1	4.94	89	5.6	0.429	38	4.06	157	2.224	82	1.63	63	197	0	5.1	0
111840	235	3	58	0	171	0	229	0	25	1	25784.8	27626.5	2	162	1	80	1	1	2	1	0	0	0	0	0	1	30.7	1	160	107.5			5.5			3.41	132			1.4	54	308	1	5.8	0
111846	65.2	1	83	2	257	2	340	2	24	1	16237	17880.4	1	151	2	23	0	5	2	1	1	1	1	0	0	0	30.6	1	166.7	107.9			5.2			4.09	158			1.19	46	296	1	2.7	0
111859	14.5	0	20	0	335	3	355	3	6	0	23410.1	25335.7	2	166	2	39	0	1	1	1	1	1	0	2	1	0	32.9	1	152	107.2			10.6			4.86	188			1.06	41	359	1	6.5	0
111860	137	2	58	0	338	3	396	3	15	0	19121.1	21029.1	1	165	2	80	1	3	2	2	1	0	0	0	1	1	29.6	1	159.1		5.66	102	6.5	2.54	225	5.82	225	3.103	129	1.55	60	238	1	4.6	0
111864	217	3	77	1	206	1	283	0	27	2	30970.2	34098.6	2	165	1	34	0	3	2	3	1	1	0	0	0	0	29.6	1	168.4	102.8			5.1			4.55	176			1.76	68	239	1	6.1	0
111869	225	3	101	2	216	1	317	1	32	2	15583.9	17047.6	1	169	2	44	0	5	2	1	2	0	1	2	0	1	25.6	0	150.3	88.6	6	108	5.9	0.677	60	6.03	233	4.293	163	1.42	55	233	0	4	0
111870	15.2	0	49	0	355	3	404	3	12	0	24723.2	27382.5	1	159	2	70	1	3	2	1	1	2	1	2	0	0	27	0	149.7	95			5.5			5.87	227			2.79	108	291	1	5.1	0
111872	46	0	57	0	265	2	322	2	18	0	28915.9	33450.7	2	172	2	38	0	3	0	2	0	1	0	2	0	0	34.5	1	159.8	103	5.16	93	4.9	0.485	43	3.57	138	1.862	68	1.47	57	232	0	5.3	0
111874	106	2	87	2	230	1	317	1	27	2	4160.36	4441.92	1	168	1	61	1	4	2	2	0	2	1	1	1	1	23.8	0	166.7	92.9	4.94	89	6.1	0.61	54	2.59	100	1.215	45	1.09	42	206	0	3.8	0
111875	43.7	0	67	1	252	2	319	2	21	1	16912.3	18283.8	1	170	2	56	0	5	2	2	0	1	0	1	0	0	28	1	161.7	96.8	6.11	110	5.3	1.005	89	5.61	217	3.698	141	1.45	56	283	1	5.9	0
111876	318	3	112	3	157	0	269	0	42	3	21077.6	22301.7	1	158	1	54	0	5	1	1	0	1	1	0	1	1	42.8	1	163.7	132.4	5.83	105	5.7	0.892	79	4.4	170	2.819	108	1.16	45	353	1	4.7	0
111887	151	2	57	0	292	3	349	2	16	0	14735.8	16409.4	1	170	2	29	0	4	2	1	2	2	1	2	0	1	19.3	0	163.5	69.1	4.66	84	5.6	0.779	69	4.47	173	2.586	98	1.53	59	190	0	2.4	0
111890	233	3	126	3	185	0	311	1	41	3	5155.79	5307.83	2	170	1	60	1	4	1	2	1	2	1	2	0	1	31.3	1	188.2	109.2			5.1			6.05	234			1.11	43	255	1	3.8	0
111893	166	2	99	2	177	0	276	0	36	3	145351	146497	1	166	2	66	1	3	2	1	2	0	0	2	0	0	25.3	0	162.4	88.4			5.6			5.69	220			1.45	56	320	1	5.3	0
111894	110	2	127	3	183	0	310	1	41	3	11156.9	12685.1	2	169	1	21	0	5	2	3	1	0	0	2	0	0	24.4	0	178.7	88.1	5.33	96	5.3	0.7	62	4.24	164	2.405	90	1.53	59	268	0	4	0
111895	80.9	1	77	1	205	1	282	0	27	2	52938.1	52674.8	2	159	1	66	1	3	1	1	2	1	1	2	0	1	32.8	1	171.7	115.3	5.88	106	5.6	0.655	58	4.55	176	3	114	1.24	48	356	1	6.1	0
111896	286	3	100	2	188	0	288	0	35	3	7100.98	7556.3	1	166	1	65	1	4	2	1	2	0	0	0	1	1	27.3	0	164.9	97	8.99	162	7.9	0.937	83	4.22	163	2.638	102	1.14	44	360	1	6.6	0
111898	19	0	46	0	460	3	506	3	9	0	61085.1	67332.4	1	158	2	74	1	5	1	2	1	0	0	2	1	1	29.9	1	157	115			7.8			5.77	223			1.97	76	298	1	8.2	1
111901	443	3	92	2	260	2	352	3	26	2	7695.02	8308.47	2	168	1	57	0	1	0	1	1	1	1	2	1	1	25.9	0	166.9	91.7	14.2	256	10.2	0.869	77	6.31	244	4.758	181	1.16	45	234	0	6.7	0
111906	244	3	85	2	187	0	272	0	31	2	16188	17753.2	1	170	1	45	0	4	2	1	2	1	0	2	0	1	30.9	1	176.4	95.1			5.1			3.7	143			0.93	36	204	0	5.8	0
111908	29.5	0	68	1	251	2	319	2	21	1	15007.5	14725	2	151	2	64	1	3	2	1	0	1	0	1	0	1	26.5	0	158.4	97.9			5.9			5.61	217			1.78	69	283	1	5.4	0
111909	744	3	88	2	249	2	337	2	26	2	6525.32	6670.27	1	152	2	56	0	4	1	3	0	1	0	2	1	1	41	1	156.9	106.3			6.8			3.28	127			1.27	49	263	1	7.3	1
111911	189	2	53	0	226	1	279	0	19	1	79190.6	90553.3	2	169	1	40	0	3	0	1	1	2	0	0	0	1	39.7	1	173.6	122.5			5.2			5.74	222			0.98	38	302	1	4.9	0
111913	268	3	78	1	161	0	239	0	33	3	12004.2	12846.5	1	164	1	48	0	5	2	1	2	0	1	2	0	1	34.1	1	167.9	113.3			5.7			4.45	172			0.93	36	319	1	5.5	0
111917	556	3	81	2	214	1	295	1	27	2	30607.5	33078.2	2	153	1	41	0	2	0	1	0	0	1	1	1	1	36.2	1	175.6	119.9	6.88	124	6.1	1.208	107	4.4	170	2.767	108	1.09	42	400	1	10.4	1
111918	251	3	90	2	250	2	340	2	26	2	21160.6	25355	2	159	2	80	1	3	1	2	1	1	1	0	0	1	49.5	1	158.9	135.3			5.6			4.29	166			1.68	65	280	1	10.8	1
111920	116	2	53	0	314	3	367	3	14	0	21011.2	22188.2	1	170	1	52	0	1	1	1	0	1	1	2	0	1	44.1	1	167.7	131.1			5.7			5.35	207			1.09	42	321	1	21.6	1
111921	158	2	80	1	193	0	273	0	29	2	8851.23	11122	2	159	1	80	1	3	0	2	0	1	1	0	0	1	21.3	0	159.5	81.4			5.7			5.15	199			1.58	61	253	1	4.4	0
111923	43.9	0	74	1	325	3	399	3	19	1	8397.87	9041.51	2	171	2	40	0	4	2	3	0	0	1	0	1	1	60.4	1	160.7	145.4	8.38	151	6.7	0.869	77	4.01	155	2.146	82	1.47	57	384	1	29	1
111925	94.3	1	88	2	226	1	314	1	28	2	26661.4	28367.3	2	153	1	22	0	5	2	3	1	2	1	2	0	1	25.8	0	189.9	92			5.2			6.26	242			1.45	56	213	0	5.4	0
111927	202	3	93	2	314	3	407	3	23	1	8804.13	8611.1	2	167	2	54	0	2	2	1	1	0	1	0	0	1	33.6	1	154.1	103.1			5.9			5.69	220			1.19	46	385	1	4	0
111934	28.4	0	68	1	299	3	367	3	19	1	7916.75	8390.59	2	161	2	63	1	1	0	1	2	2	0	0	0	0	28.4	1	155.4				5.7			5.92	229			2.2	85	277	1	4.1	0
111935	51.4	0	56	0	270	2	326	2	17	0	159187	182220	1	157	2	48	0	3	1	1	2	2	1	2	0	0	26.2	0	164.6	91.2			5.5			4.53	175			1.24	48	286	1	4.1	0
111938	22.2	0	61	1	234	2	295	1	21	1	95930.1	99925.3	1	165	2	57	0	3	2	1	2	0	1	2	0	0	22.5	0	163.5	77.4	4.94	89	5	0.553	49	4.24	164	2.121	79	1.86	72	155	0	6.2	0
111942	274	3	102	2	172	0	274	0	37	3	44340.3	50874.9	2	155	1	27	0	3	2	1	1	0	1	2	0	0	31.8	1	178	110			5.2			4.63	179			1.37	53	354	1	5.6	0
111943	206	3	65	1	200	1	265	0	25	1	12196.3	14997.1	2	159	1	80	1	3	2	1	1	0	0	0	1	0	29.1	1	162.4	106.8	6.66	120	5.3	0.553	49	2.74	106	1.19	43	1.29	50	208	0	20	1
111944	48.8	0	65	1	256	2	321	2	20	1	114438	115153	1	164	2	32	0	3	2	3	1	1	1	2	0	0	46.5	1	164.8	136.6	5.38	97	5.6	0.813	72	4.27	165	2.664	101	1.24	48	317	1	7.9	1
111945	31.4	0	38	0	334	3	372	3	10	0	5820.89	6765.08	2	158	1	74	1	3	2	1	1	1	0	0	0	1	19.1	0	172.5	81.7			6.1			4.4	170			1.81	70	163	0	6.7	0
111960	35.3	0	78	1	280	3	358	3	22	1	98944.2	102181	1	161	2	41	0	3	2	1	2	1	0	1	0	1	25.9	0	165.5	90			5.5			5.17	200			1.4	54	288	1	4.4	0
111963	7.31	0	17	0	334	3	351	3	5	0	23699.1	25145.2	2	154	2	20	0	1	2	1	0	0	0	0	0	0	33.1	1	158.1	99.9	5.38	97	5.7	0.802	71	3.03	117	1.784	68	0.88	34	273	1	4.6	0
111966	118	2	86	2	236	2	322	2	27	2	62272	67505.7	1	149	1	33	0	3	1	1	2	1	1	2	0	1	36.6	1	173.2	120			5.2			5.09	197			1.01	39	311	1	8.5	1
111970	19.8	0	56	0	298	3	354	3	16	0	23694.6	24513.9	1	158	2	35	0	3	2	1	1	2	1	0	0	0	33.8	1	155.5	109			5.1			5.2	201			1.6	62	232	0	4.6	0
111972	2.75	0	13	0	413	3	426	3	3	0	33881.6	36366.1	1	160	2	37	0	1	0	1	1	0	1	2	0	0	24.4	0	150.6	81.7			5.5			3.85	149			1.27	49	297	1	3.6	0
111977	272	3	107	3	161	0	268	0	40	3	8691.03	9722.9	2	164	1	80	1	1	0	1	1	0	1	1	1	1	29.1	1	160.1		10.3	186	8.4	0.881	78	3.08	119	1.474	57	1.19	46	400	1	6	0
111980	182	2	59	0	237	2	296	1	20	1	27110.1	27582.1	1	155	2	47	0	3	1	2	1	0	1	1	1	0	43.6	1	165.3	122.5	14.2	255	9.7	1.953	173	3.93	152	1.784	77	1.24	48	400	1	7.3	1
111983	587	3	96	2	184	0	280	0	34	3	4657.5	4890.41	1	150	1	63	1	4	1	2	0	1	1	0	0	1	29.1	1	180.6	105.3			5.9			3.08	119			1.11	43	226	0	4.5	0
111986	558	3	83	2	197	0	280	0	30	2	3368.3	3422.72	2	170	1	60	1	4	2	2	2	2	0	2	0	1	30.1	1	191.7	105.3			5.9			4.89	189			0.96	37	266	1	3.9	0
111990	247	3	115	3	248	2	363	3	32	2	9761.28	10021.8	1	158	2	61	1	2	2	1	0	0	1	2	0	1	39.1	1	159.2	118.1	6.55	118	5.8	2.698	239	5.9	228	3.569	148	1.09	42	235	0	3.6	0
111993	99.9	1	65	1	207	1	272	0	24	1	17176	19011	3	156	1	38	0	4	2	3	2	1	1	2	0	0	33.3	1	164.7	102			5.4			3.85	149			0.93	36	209	0	4.3	0
111994	325	3	113	3	201	1	314	1	36	3	7000.35	7403.79	2	165	1	63	1	2	0	2	1	0	1	2	0	1	31.7	1	179.6	115.5			5.2			4.73	183			1.14	44	317	1	10.2	1
112005	267	3	80	1	189	0	269	0	30	2	42708.7	43767.9	1	165	1	77	1	3	2	2	0	1	0	2	1	1	36.4	1	170.5	129.9	10.5	189	7.9	3.15	279	4.73	183	2.405	110	0.88	34	400	1	8.2	1
112008	116	2	80	1	235	2	315	1	25	1	14323.1	14327	2	153	1	77	1	5	2	1	2	1	1	2	0	1	22.7	0	164.6	85.6			5.7			5.43	210			1.91	74	269	1	5.5	0
112010	117	2	126	3	214	1	340	2	37	3	8966.25	9978.67	1	170	1	29	0	4	2	1	1	1	1	2	0	1	22	0	169	80.8			5.2			4.19	162			2.4	93	215	0	5.4	0
112015	100	1	98	2	265	2	363	3	27	2	6059.57	6808.61	1	170	2	79	1	4	0	2	0	0	0	2	0	1	29.4	1	163.4	106.2			4.9			5.07	196			2.51	97	334	1	6	0
112016	39.5	0	481	3	12	0	322	2	27	2	8998.5	10497.4	1	167	2	55	0	4	1	2	1	1	1	0	1	1	35.1	1	164	105.5			6.7			5.84	226			2.38	92	337	1	2.8	0
112018	523	3	72	1	224	1	296	1	24	1	30140.4	32271.5	2	160	1	29	0	4	1	1	1	1	1	2	0	0	30.2	1	175.2	100.8			4.5			5.87	227			1.14	44	248	1	6.1	0
112019	124	2	67	1	273	3	340	2	20	1	21135.6	22839.1	2	151	2	74	1	3	2	1	2	2	1	2	0	0	34	1	158.1	106.1			5.7			5.46	211			2.09	81	224	0	5.2	0
112021	129	2	60	0	229	1	289	0	21	1	107466	109635	1	162	2	52	0	3	2	1	2	0	1	2	0	0	43.1	1	159.2	124.8			5.6			5.22	202			1.27	49	365	1	6.3	0
112027	102	1	108	3	199	1	307	1	35	3	5637.33	6125.07	2	167	1	20	0	4	2	3	0	0	0	2	0	0	24.2	0	185.1	77.5	4.94	89	5.8	0.621	55	4.97	192	3.155	119	1.53	59	246	1	4.7	0
112028	114	2	63	1	188	0	251	0	25	1	62274.6	62170.8	1	161	2	55	0	3	2	1	0	2	1	2	0	0	30.4	1	165.8	89.7			5.5			4.86	188			1.4	54	259	1	5.3	0
112038	37.9	0	66	1	340	3	406	3	16	0	9640.82	10233.5	2	170	1	33	0	4	2	3	1	2	1	2	0	0	26.4	0	176.2		5.77	104	5.9	0.452	40	5.77	223	3.982	149	1.58	61	147	0	2.8	0
112040	196	2	53	0	237	2	290	1	18	0	139700	153005	1	157	1	23	0	3	1	3	2	2	0	2	0	0	31.7	1	176.1	100.3			5.6			3.78	146			1.09	42	210	0	13.7	1
112050	109	2	48	0	266	2	314	1	15	0	161021	163511	1	163	2	61	1	3	2	1	2	0	1	1	0	0	35.4	1	165.3	120.2	5.44	98	5.9	1.761	156	5.53	214	3.388	133	1.34	52	353	1	5.4	0
112052	215	3	93	2	291	3	384	3	24	1	25901.3	26868.6	1	164	1	44	0	5	0	1	0	1	1	1	1	1	27.5	0	184.8	100.1	9.44	170	7.3	3.093	274	3.78	146	1.603	81	0.75	29	271	1	5.2	0
112055	56.6	1	93	2	191	0	284	0	33	3	69121.6	67921	1	157	2	39	0	3	2	1	1	1	1	2	0	0	24.1	0	155.3	86	5.38	97	4.9	1.061	94	5.07	196	2.793	108	1.78	69	303	1	3.7	0
112060	184	2	62	1	208	1	270	0	23	1	16039.2	16284.3	1	162	1	43	0	4	2	1	1	0	0	2	0	1	27.3	0	171.1	94.6	5.27	95	5.5	0.576	51	5.4	209	3.982	150	1.16	45	211	0	5.1	0
112063	6.18	0	23	0	327	3	350	3	7	0	10077.5	10207.5	2	163	2	41	0	4	2	1	1	1	1	2	0	1	42.2	1	158.7	120.9	5.77	104	5.8	0.869	77	6.52	252	4.06	154	2.07	80	293	1	3.8	0
112072	192	2	58	0	219	1	277	0	21	1	12217.6	13046.6	2	156	1	62	1	3	2	2	1	2	1	0	0	1	47.5	1	166.5	147			5.7			4.16	161			1.11	43	385	1	6.1	0
112073	282	3	107	3	222	1	329	2	33	3	19404.6	21343.2	1	168	1	28	0	1	1	1	0	1	1	2	0	0	21.6	0	165.4	81.2	4.94	89	5.1	0.948	84	4.71	182	2.353	90	1.91	74	195	0	4.1	0
112077	14.4	0	66	1	281	3	347	2	19	1	40862.2	43875.7	1	165	2	25	0	5	1	1	0	1	0	2	0	0	35.4	1	169.8	113.2			5.4			3.75	145			1.22	47	199	0	6	0
112079	38.1	0	121	3	270	2	391	3	31	2	13906.6	15528.9	2	153	2	70	1	5	2	1	2	1	0	0	1	1	24.8	0	161.9	85.8	8.38	151	7	1.694	150	4.73	183	2.405	98	1.55	60	328	1	6.6	0
112080	119	2	118	3	203	1	321	2	37	3	10847.8	12097.3	2	153	1	56	0	5	2	1	2	1	1	2	0	1	27.2	0	169.3	95.2			5.6			6.49	251			1.66	64	232	0	5.1	0
112081	17.3	0	62	1	320	3	382	3	16	0	6769.76	7794.34	1	157	1	74	1	3	2	1	1	1	1	1	0	0	29.1	1	170.1	103.3			6.2			3.75	145			1.16	45	232	0	6.2	0
112088	21.4	0	66	1	271	2	337	2	20	1	34030.2	36285	1	172	2	26	0	4	2	3	2	1	1	2	0	0	32.7	1	160.9	93.9	5.05	91	5.2	0.282	25	3.47	134	1.577	58	1.76	68	188	0	5.9	0
112089	15	0	78	1	281	3	359	3	22	1	33165	34192.8	2	154	2	54	0	3	1	2	1	0	1	2	0	0	27.2	0	161.4	97.5	5.72	103	5.8	0.373	33	5.09	197	3.077	116	1.84	71	306	1	5.4	0
112090	74.3	1	94	2	308	3	402	3	23	1	6657.58	7273.26	1	150	2	74	1	4	2	2	2	2	0	2	1	1	24.2	0	161.3	82	5.77	104	6.5	0.655	58	4.91	190	2.56	97	2.04	79	233	0	5.1	0
112106	1410	3	88	2	123	0	211	0	42	3	38801.4	43307.1	2	153	1	30	0	5	2	3	1	1	0	2	0	1	33.9	1	180.3	112.1			5.2			2.92	113			1.03	40	298	1	6.1	0
112115	138	2	62	1	256	2	318	1	19	1	28085.5	28971.4	2	157	1	46	0	4	0	1	0	0	1	2	1	1	36.2	1	180.5	121.6			9.2			5.02	194			1.11	43	273	1	7.1	1
112116	93.7	1	98	2	234	2	332	2	30	2	33661.9	37863.4	2	157	1	45	0	5	2	1	2	0	0	2	0	1	25.2	0	171.2	82.2	6.05	109	5.6	0.429	38	5.02	194	3.336	125	1.47	57	227	0	4.1	0
112120	42.3	0	84	2	328	3	412	3	20	1	13658.9	14549.3	3	156	2	20	0	5	2	3	1	1	1	2	0	0	19.1	0	156.2	71.3	4.55	82	5.2	0.689	61	3.03	117	1.526	57	1.19	46	229	0	6.7	0
112123	16.8	0	53	0	371	3	424	3	13	0	9231.34	9662.05	1	162	1	79	1	3	2	1	0	1	1	2	1	1	32.1	1	173.7	120.6			7			4.14	160			1.14	44	234	0	3.8	0
112128	85.5	1	61	1	219	1	280	0	22	1	33249.4	41273.4	1	169	2	80	1	3	0	1	2	1	0	0	1	1	28	1	145.5	102.5			6.5			3.21	124			1.03	40	323	1	4.7	0
112132	110	2	96	2	181	0	277	0	35	3	23788.4	26839.5	2	159	1	63	1	3	0	1	0	2	1	2	1	1	25.3	0	181.4	105.2	10.9	197	7.6	1.355	120	3.39	131	2.069	82	0.7	27	278	1	6	0
112136	189	2	117	3	211	1	328	2	36	3	13625.2	14072.5	1	159	1	61	1	1	2	1	2	0	1	1	0	1	35.7	1	171.5	107.8	6	108	5.5	1.027	91	3.7	143	1.94	76	1.29	50	279	1	4	0
112145	16.6	0	71	1	243	2	314	1	23	1	25264.8	29035.5	1	172	2	41	0	5	1	3	1	2	1	2	0	1	27.1	0	166.7	88			5.7			5.22	202			2.17	84	225	0	4.6	0
112148	124	2	56	0	331	3	387	3	14	0	42078.8	43803.2	2	164	2	32	0	3	2	3	2	0	1	2	0	1	43.5	1	170.2	116.5			5.4			3.41	132			1.06	41	100	0	5	0
112158	44.9	0	109	3	170	0	279	0	39	3	37200.7	37498	2	168	2	33	0	3	2	3	2	0	1	2	0	1	22.8	0	169	78.7	5.77	104	5	0.35	31	4.19	162	1.862	69	2.17	84	191	0	3.7	0
112161	37	0	114	3	224	1	338	2	34	3	4917.63	5575.91	1	150	2	45	0	4	0	2	0	2	0	2	0	0	29.5	1	154.2	98.9	5.55	100	5.4	0.497	44	4.63	179	2.896	107	1.5	58	178	0	5.4	0
112164	8.87	0	56	0	383	3	439	3	13	0	19311.4	20671.6	2	163	2	40	0	3	2	2	1	0	0	2	0	0	39	1	164.1	121.9	5.05	91	5.8	1.581	140	5.22	202	3.077	122	1.42	55	261	1	4.6	0
112168	159	2	100	2	174	0	274	0	36	3	19739.7	21327.6	1	163	2	55	0	4	2	1	2	1	0	0	1	1	48.9	1	169.1	145.7			8.9			5.07	196			1.53	59	399	1	8.1	1
112169	157	2	74	1	223	1	297	1	25	1	18184.4	18561	1	161	1	61	1	3	2	2	1	0	1	0	0	1	47	1	179.2	153.2	6.27	113	5.5	1.603	142	5.59	216	3.569	139	1.29	50	309	1	46	1
112173	37.4	0	44	0	242	2	286	0	15	0	21284.7	23336.4	1	165	1	26	0	2	0	1	0	2	0	2	0	0	25.6	0	167.1	81.4			5.6			3.57	138			1.06	41	159	0	7.8	1
112182	134	2	60	0	222	1	282	0	21	1	42630	44055.1	2	167	1	41	0	3	2	1	1	2	1	2	1	0	36.5	1	180.1	121.7			6.1			2.51	97			0.91	35	369	1	4.9	0
112186	74.8	1	68	1	258	2	326	2	21	1	16245.9	17782.6	1	161	2	51	0	4	1	3	0	2	0	2	0	1	27	0	168.1	98.5	5.66	102	5.3	1.344	119	4.84	187	2.327	92	1.89	73	219	0	5.6	0
112187	116	2	70	1	220	1	290	1	24	1	13188.1	12976.4	2	162	2	58	0	1	2	2	1	0	0	2	0	1	32.2	1	165.5	106.5			6.1			4.29	166			0.91	35	297	1	8.2	1
112193	151	2	89	2	231	1	320	2	28	2	6631.37	7120.43	1	169	1	65	1	2	0	1	0	0	1	2	1	1	21	0	179.7	87.6			8.5			3.7	143			0.98	38	242	1	5.6	0
112194	657	3	105	3	172	0	277	0	38	3	37922.7	41008	2	168	2	69	1	3	2	2	2	1	1	0	0	1	32.7	1	159.9	94.4			5.2			4.03	156			1.37	53	234	0	4.4	0
112195	233	3	68	1	201	1	269	0	25	1	7599.46	8044.25	1	165	2	60	1	2	0	2	0	1	1	0	0	1	42.8	1	161.9	117.5	6.88	124	6	1.197	106	5.43	210	3.439	133	1.45	56	329	1	7.7	1
112205	255	3	68	1	212	1	280	0	24	1	6593.5	7106.52	1	150	1	49	0	4	1	1	1	1	0	2	0	1	31.7	1	182.6	103.6			5.5			4.5	174			1.19	46	247	1	6.7	0
112206	105	1	107	3	190	0	297	1	36	3	20766.5	22745.4	2	165	1	22	0	4	2	3	1	1	1	2	1	1	20.9	0	177.5	78.6	9.21	166	6.9	0.418	37	3.96	153	2.353	87	1.42	55	198	0	3.8	0
112208	114	2	83	2	197	0	280	0	30	2	11442.6	12002.1	1	152	1	22	0	4	0	1	0	1	0	1	0	0	27.7	0	176	90.9			5.1			3.36	130			0.93	36	237	0	7	1
112210	29.8	0	93	2	313	3	406	3	23	1	5947.1	6689.39	2	171	1	53	0	5	2	1	2	1	1	2	1	0	24.6	0	189.2	98.9			6.8			3.52	136			1.45	56	246	1	5	0
112212	81.4	1	99	2	323	3	422	3	23	1	8766.12	9462.76	1	172	1	65	1	5	2	1	2	2	1	0	0	1	31.9	1	188.4	113.5			5.8			4.89	189			1.29	50	347	1	4.3	0
112215	36.5	0	41	0	313	3	354	3	12	0	3000.13	3060.43	1	150	1	63	1	4	0	3	0	1	0	0	0	1	25.6	0	172.3	102.3	6.16	111	6.2	0.553	49	4.37	169	2.638	98	1.47	57	358	1	5.9	0
112218	88.7	1	115	3	182	0	297	1	39	3	11642.1	13183.2	2	153	1	42	0	4	2	1	2	0	1	2	0	0	33.1	1	176.7	107.7	5.55	100	5.8	0.531	47	4.73	183	3.258	122	1.24	48	265	1	4.3	0
112219	39.5	0	74	1	231	1	305	1	24	1	20282.2	22945.5	2	160	1	23	0	5	2	3	1	2	1	2	0	0	20.7	0	175.4	92.8			5.5			4.86	188			2.07	80	218	0	4.6	0
112228	11.8	0	59	0	236	2	295	1	20	1	101449	110790	1	164	2	27	0	3	2	1	2	1	1	2	0	0	20	0	171.2	73.9	5.05	91	5	0.474	42	5.61	217	2.896	107	2.51	97	108	0	2.8	0
112230	126	2	61	1	262	2	323	2	19	1	242067	250753	2	157	1	60	1	3	1	1	2	1	1	2	0	1	33.8	1	178.8	115.3			5.2			5.74	222			1.37	53	298	1	4.9	0
112235	24.9	0	34	0	301	3	335	2	10	0	10242.1	10631.6	1	158	2	40	0	4	2	2	1	1	1	2	0	0	47.1	1	159.6	131.1	6.11	110	5.9	0.768	68	4.06	157	2.431	93	1.27	49	284	1	7.8	1
112238	48.3	0	75	1	381	3	456	3	16	0	4986.36	5300.67	1	155	2	66	1	1	0	1	0	0	0	2	1	1	28.1	1	151.4	94.2			7.6			5.4	209			1.32	51	294	1	3.7	0
112239	30.6	0	133	3	284	3	417	3	32	2	14966.7	15892.6	2	154	2	38	0	4	1	3	0	1	1	0	0	0	32	1	161.8	95.5			5.4			5.12	198			2.04	79	281	1	5.5	0
112240	43	0	71	1	259	2	330	2	22	1	18080.4	22169.4	2	159	2	80	1	3	1	2	2	1	0	2	0	0	23.1	0	150	84.6			5.9			6.15	238			2.04	79	329	1	5.7	0
112241	113	2	81	2	196	0	277	0	29	2	242065	248535	2	162	1	42	0	3	1	1	2	0	1	1	1	0	41.8	1	184.9	137.6			5.9			5.9	228			1.34	52	392	1	11.1	1
112242	83.8	1	52	0	295	3	347	2	15	0	9490.6	10173.2	2	152	1	28	0	2	2	1	2	1	1	2	0	0	39.6	1	172.4	114.5			5.5			4.6	178			1.42	55	285	1	6.1	0
112243	66.6	1	103	3	229	1	332	2	31	2	49453.5	50717.2	1	149	2	69	1	3	2	1	1	0	0	2	0	1	29.2	1	154.9	100.3			5.4			4.71	182			1.45	56	213	0	2.9	0
112248	27.8	0	96	2	244	2	340	2	28	2	60044.4	62064.8	2	157	2	32	0	5	2	3	0	1	0	2	0	1	35	1	161.1	110.9	5.38	97	5.3	2.066	183	5.69	220	3.801	152	0.93	36	309	1	7.5	1
112252	488	3	44	0	213	1	257	0	17	0	44048.4	47257.4	2	172	1	32	0	3	1	1	1	0	0	1	0	1	28.7	1	171.9	98.8			5			2.9	112			1.19	46	285	1	6.5	0
112256	104	1	114	3	273	3	387	3	29	2	10119.7	10923.4	2	170	1	30	0	4	2	3	0	2	0	2	0	0	22	0	163.6	70.5	5.55	100	5.4	0.35	31	4.37	169	2.198	82	2.02	78	203	0	5.5	0
112265	134	2	205	3	88	0	293	1	70	3	6310.75	6784.64	2	161	1	61	1	1	0	1	2	1	1	2	0	0	23.5	0	172.9	90.3	6.72	121	4.6	0.418	37	4.11	159	2.276	84	1.66	64	275	1	3.9	0
112268	72.2	1	77	1	267	2	344	2	22	1	19469	20506.8	2	151	1	78	1	3	2	1	2	1	1	1	0	1	34.8	1	175.3	116.4			5.6			3.41	132			1.19	46	312	1	10.5	1
112270	61.4	1	125	3	212	1	337	2	37	3	16072.9	16505.3	2	154	1	58	0	1	0	2	1	0	0	2	1	1	21.9	0	166.5	85.8	7.44	134	6.8	0.677	60	3.7	143	1.655	62	1.73	67	263	1	4.6	0
112275	34.7	0	53	0	351	3	404	3	13	0	15814.3	15645.5	1	164	2	46	0	4	2	1	1	1	1	2	0	1	35.9	1	161.8	94.4	5.72	103	5.4	0.519	46	3.1	120	1.371	50	1.5	58	291	1	4.7	0
112280	260	3	75	1	200	1	275	0	27	2	16621.5	17421	1	168	2	58	0	4	0	2	0	2	0	2	0	1	25.3	0	151.4	90.8			5.9			4.71	182			1.37	53	218	0	4.5	0
112282	186	2	129	3	194	0	323	2	40	3	11809.8	12826	1	162	2	50	0	4	2	2	0	2	1	2	0	0	30.6	1	159	107.2	5.22	94	5.5	0.711	63	4.14	160	1.836	70	1.97	76	329	1	4.2	0
112285	158	2	88	2	210	1	298	1	30	2	2708.64	2854.55	1	158	1	65	1	4	2	3	1	1	1	1	0	1	46.1	1	175.7	151.3			6.2			6.88	266			0.85	33	294	1	8.3	1
112294	234	3	137	3	153	0	290	1	47	3	14516.8	15847.8	2	164	1	56	0	1	1	1	2	1	1	1	0	1	28.8	1	165.2	101.8			6			4.99	193			0.65	25	352	1	6.2	0
112299	50	0	156	3	171	0	327	2	48	3	18333.6	17912.7	1	155	2	56	0	3	2	1	1	0	0	0	0	1	25.8	0	167.5	91.7	5.38	97	5.6	0.914	81	6.26	242	3.439	131	2.4	93	199	0	5	0
112300	293	3	80	1	270	2	350	3	23	1	132492	137984	2	157	1	64	1	3	2	1	2	1	1	2	1	1	31.6	1	174.2	116			6			3.62	140			1.63	63	400	1	7.8	1
112303	36.1	0	96	2	206	1	302	1	32	2	21687.4	22463.8	1	158	2	63	1	5	2	1	1	1	1	0	0	0	45	1	155.6	128.5			5			4.53	175			1.45	56	214	0	4.9	0
112305	115	2	73	1	246	2	319	2	23	1	14283.6	15319.2	1	166	2	67	1	4	1	2	1	1	0	0	0	1	53.3	1	177.5	142.4	5.94	107	5.8	0.497	44	3.05	118	1.371	49	1.45	56	274	1	5.8	0
112312	247	3	84	2	224	1	308	1	27	2	46949.4	51560.7	1	159	1	45	0	1	2	1	2	0	1	2	0	1	29	1	170.2	104.8			5.3			4.32	167			0.93	36	306	1	4.2	0
112313	143	2	95	2	196	0	291	1	33	3	6818.57	7401.87	2	152	1	26	0	4	2	1	1	1	1	2	0	0	40.8	1	177.1	118.7			5.8			4.73	183			1.16	45	313	1	4.9	0
112314	29.1	0	81	2	261	2	342	2	24	1	25006.7	26576.6	1	160	2	70	1	1	2	1	0	0	0	2	1	1	34.4	1	148.4	109.4	9.66	174	9.8	1.502	133	4.32	167	1.862	77	1.76	68	285	1	4.5	0
112317	111	2	83	2	311	3	394	3	21	1	8172.9	8999.48	2	172	1	75	1	3	0	2	0	2	0	2	1	1	29.9	1	169.8	113	6.55	118	7	0.903	80	3.7	143	2.043	79	1.24	48	358	1	4.4	0
112320	125	2	56	0	250	2	306	1	18	0	11241.8	12677.1	2	163	2	48	0	3	0	1	0	2	0	1	1	1	36.5	1	161.7	125.7	18.2	328	11.5	4.934	437	6.9	267			0.8	31	366	1	5.6	0
112321	184	2	51	0	244	2	295	1	17	0	44853.5	45466.6	1	167	1	47	0	3	2	1	2	2	0	2	0	1	31.4	1	177.6	106.4	6	108	5.4	1.242	110	3.75	145	2.172	85	1.01	39	374	1	6.8	0
112322	166	2	211	3	122	0	333	2	63	3	16162.4	17340.4	2	155	1	20	0	1	2	3	0	1	1	2	0	0	24.4	0	176.9	91.3			5.1									239	0	6.2	0
112327	209	3	91	2	235	2	326	2	28	2	100004	111145	1	158	1	57	0	3	2	1	2	1	1	2	0	1	37.4	1	183.7	121.3	6.44	116	5.8	1.174	104	4.01	155	2.276	89	1.19	46	323	1	4.1	0
112328	222	3	79	1	260	2	339	2	23	1	10929.4	11661.7	1	152	1	55	0	1	0	1	0	0	1	2	1	1	25.2	0	161.4	92.1			13.6			5.56	215			0.96	37	297	1	4.6	0
112329	42	0	127	3	226	1	353	3	36	3	19922.9	21073.5	1	172	2	32	0	4	1	2	1	1	1	2	0	0	23	0	170.2	80.6	5.27	95	5.4	0.587	52	5.59	216	3.129	117	2.2	85	148	0	5.3	0
112330	10.1	0	30	0	353	3	383	3	8	0	8814.69	9043.77	1	152	2	37	0	4	2	3	0	2	1	0	0	1	40.3	1	169.6	138.6	5.88	106	6	0.847	75	3.57	138	2.095	81	1.09	42	400	1	15.3	1
112331	151	2	79	1	205	1	284	0	28	2	164753	176466	1	150	1	56	0	3	1	1	2	2	1	2	1	0	31	1	175.6	103			8.5			2.97	115			1.29	50	284	1	4.5	0
112333	276	3	64	1	184	0	248	0	26	2	14766.6	15089.1	2	170	2	55	0	4	1	1	1	0	1	2	0	1	51.2	1	161.1	133			6			3.85	149			1.55	60	367	1	7.7	1
112340	29.5	0	167	3	213	1	380	3	44	3	21213.8	21584.9	1	154	2	45	0	2	0	2	0	0	0	2	1	0	30.5	1	153.1	96.4	7.05	127	6.1	1.174	104	4.97	192	2.974	115	1.45	56	353	1	7.2	1
112347	130	2	80	1	245	2	325	2	25	1	25415.2	26680.8	2	172	1	56	0	1	2	2	1	0	1	2	0	0	24.6	0	177.2	93.3	6.22	112	5.7	2.021	179	4.53	175	2.353	99	1.24	48	271	1	5.3	0
112349	84.3	1	89	2	271	2	360	3	25	1	8352.73	9191.89	2	150	2	80	1	3	2	1	1	1	0	0	1	1	35.4	1	164.2	116.5	10.3	186	7	1.863	165	4.53	175	2.172	91	1.5	58	301	1	4.6	0
112354	14.9	0	35	0	437	3	472	3	7	0	136135	148996	2	164	1	38	0	3	2	1	2	0	1	1	0	1	31.1	1	180	102.8	6.11	110	5.8	3.026	268	6.62	256	4.163	172	1.06	41	301	1	5.6	0
112357	20	0	48	0	289	3	337	2	14	0	19579.8	20256.5	1	154	2	28	0	5	2	1	2	1	1	1	0	0	24.2	0	157.7	78			5.6			4.86	188			1.24	48	234	0	2.3	0
112359	641	3	60	0	188	0	248	0	24	1	2843	3042.23	2	170	1	62	1	4	2	2	1	2	1	2	0	1	31.1	1	180.8	115	6.94	125	5.4	1.287	114	4.97	192	3.258	127	1.11	43	331	1	7	1
112360	140	2	98	2	244	2	342	2	29	2	23591.4	24254.1	1	169	1	32	0	5	2	3	2	1	1	2	0	1	25.5	0	169.7	95			5.5			5.46	211			0.8	31	243	1	6.9	0
112363	96.1	1	76	1	288	3	364	3	21	1	9985.43	10514.1	1	154	1	59	0	5	2	1	2	1	1	2	0	1	24.7	0	168.1	96.8	6.55	118	5.9	1.039	92	4.22	163	2.224	85	1.53	59	188	0	3	0
112371	6.32	0	43	0	400	3	443	3	10	0	23473.8	26139.8	2	171	2	23	0	4	2	1	0	0	1	2	0	0	19.1	0	170.6	68.8			5.3			5.12	198			2.28	88	139	0	3.1	0
112375	97.8	1	131	3	166	0	297	1	44	3	12061.6	13450.9	1	169	1	50	0	5	2	1	2	1	1	1	0	1	28.8	1	165.7	100	5.94	107	5.8	1.75	155	4.37	169	2.715	109	0.85	33	283	1	4	0
112377	4.77	0	31	0	399	3	430	3	7	0	15680.8	17036.1	1	163	2	44	0	4	2	2	1	1	0	0	0	0	43.3	1	161.8	122.3			6			5.15	199			1.99	77	265	1	9.4	1
112385	99.5	1	120	3	226	1	346	2	35	3	47583.2	56332.1	1	168	1	21	0	3	2	3	2	1	1	2	0	0	24.7	0	175	88.9			4.8			5.22	202			0.96	37	203	0	3.3	0
112386	226	3	76	1	291	3	367	3	21	1	81417.1	91063.3	1	153	1	63	1	3	2	1	2	2	1	2	1	0	26.8	0	177.2	98.7	7.83	141	5.6	1.874	166	4.86	188	2.922	118	1.09	42	272	1	4	0
112389	57.9	1	94	2	242	2	336	2	28	2	11976.7	12537.7	1	162	1	44	0	5	1	1	0	1	0	2	0	0	29.5	1	182.8	106.5	5	90	5.8	1.535	136	6.26	242	4.319	167	1.24	48	279	1	5.1	0
112391	118	2	99	2	214	1	313	1	32	2	15073.3	17653.2	1	153	2	80	1	3	2	2	1	0	1	0	0	1	22.7	0	162.8	87.8	6.49	117	5.2	0.644	57	5.25	203	2.56	96	2.4	93	237	0	4.7	0
112403	83.1	1	113	3	280	3	393	3	29	2	24542.8	24561.7	2	155	1	46	0	1	2	1	2	0	1	2	0	1	28.5	1	185.8	98.8	4.88	88	5.5	1.456	129	7.94	307	5.87	226	1.4	54	303	1	4.1	0
112406	121	2	144	3	193	0	337	2	43	3	66156.1	72117.5	2	169	1	37	0	3	1	1	1	1	1	2	0	1	48.3	1	194.6	150.5	5.5	99	4.7	1.118	99	4.71	182	3.31	128	0.88	34	320	1	10.4	1
112410	306	3	70	1	135	0	205	0	34	3	7909.19	8523.4	1	153	2	73	1	4	1	1	2	1	0	2	0	1	39.1	1	154.7	106.2	5.22	94	5	0.339	30	6.98	270	4.732	179	2.09	81	283	1	5.3	0
112415	154	2	60	0	234	2	294	1	20	1	33193.8	32770.4	1	161	2	47	0	2	2	1	2	1	1	2	1	1	37.4	1	165	121.9	6.05	109	5.5	1.547	137	4.5	174	2.819	111	0.98	38	309	1	8.4	1
112421	429	3	53	0	255	2	308	1	17	0	9584.04	10055.8	2	161	1	65	1	5	2	1	2	0	1	2	1	1	25.8	0	158.8	85.7			5.8			3.88	150			0.91	35	236	0	3.7	0
112422	113	2	44	0	233	2	277	0	16	0	8456.89	8803.69	1	166	2	60	1	4	2	2	1	1	1	0	1	1	47	1	159.7	126.8			7.3			8.79	340			1.6	62	310	1	5.4	0
112427	39.5	0	144	3	221	1	365	3	39	3	20358.4	23139.8	2	158	2	52	0	3	0	1	0	2	0	2	0	1	19.7	0	161.5	70.5			5.7			6.28	243			1.55	60	200	0	6	0
112431	5.82	0	17	0	318	3	335	2	5	0	8364.9	9201.64	1	171	2	22	0	4	0	1	0	2	0	2	0	0	27.6	0	158	94.9	5	90	4.9	0.282	25	2.92	113	1.629	60	1.16	45	248	1	4.6	0
112436	39.8	0	93	2	261	2	354	3	26	2	121532	131268	1	163	2	24	0	3	2	3	2	1	1	2	0	0	26.9	0	165.2	92.3			5.1			5.25	203			1.32	51	244	1	4.6	0
112444	228	3	132	3	175	0	307	1	43	3	8179.86	8107.13	2	166	2	57	0	1	0	1	1	0	0	0	1	1	41.7	1	150.4	114.9	7.27	131	6.2	1.321	117	6.05	234	3.672	142	1.78	69	291	1	6.7	0
112448	734	3	138	3	115	0	253	0	55	3	8166.06	8670.95	1	157	1	69	1	3	2	1	1	0	1	2	1	1	44.5	1	174.2	143.8	15.2	273	9.1	1.287	114	3.05	118	1.5	61	0.96	37	399	1	17.8	1
112450	169	2	55	0	234	2	289	0	19	1	3977.39	4137.11	2	167	2	69	1	4	1	2	0	1	1	0	1	1	31	1	156	112.4	18	325	10.8	1.592	141	7.27	281	5.56	214	0.98	38	359	1	4.8	0
112451	367	3	138	3	205	1	343	2	40	3	5814.92	6022.25	2	155	1	50	0	5	2	1	1	2	1	1	0	0	27.7	0	170	95.7			5.8			5.97	231			1.24	48	316	1	5.8	0
112454	242	3	104	3	200	1	304	1	34	3	6273.95	6809.72	2	167	1	62	1	3	2	2	1	0	1	2	0	0	28	1	177.7	94.3			5.3			4.01	155			0.98	38	207	0	3.5	0
112462	77.9	1	60	0	268	2	328	2	18	0	64080.4	71384.4	2	166	1	31	0	5	2	1	1	1	0	2	0	1	40	1	185.5	129.6	6.11	110	5.2	1.095	97	5.35	207	3.931	150	0.93	36	188	0	5.6	0
112464	79.2	1	126	3	244	2	370	3	34	3	14920.5	15706.8	2	157	2	69	1	4	1	2	1	0	1	2	1	1	27.4	0	151.4	91.6			6.1			5.51	213			1.97	76	180	0	3.9	0
112466	635	3	109	3	157	0	266	0	41	3	15045.6	16780.8	1	168	1	29	0	1	0	1	0	0	1	0	1	0	37.9	1	160.2	109.5	7.22	130	5.5	2.619	232	4.11	159	2.172	95	0.75	29	377	1	5.8	0
112467	209	3	122	3	201	1	323	2	38	3	7980.4	9501.57	2	158	1	80	1	3	1	1	1	0	0	0	1	1	25.9	0	170.2	103.1	7.49	135	8.5	1.603	142	4.24	164	2.508	101	1.01	39	100	0	5.8	0
112469	79.4	1	51	0	309	3	360	3	14	0	12437.5	12376.6	2	159	2	45	0	1	0	2	0	0	0	2	1	0	30.5	1	152.7	101.5			11.1			3.75	145			1.14	44	381	1	3.9	0
112475	236	3	100	2	215	1	315	1	32	2	23935.3	26024.7	2	150	2	73	1	3	2	1	2	0	1	0	0	1	44.5	1	165.6		5.5	99	5.1	1.355	120	6.88	266	4.836	186	1.42	55	289	1	4.1	0
112480	171	2	136	3	182	0	318	1	43	3	57153.9	57020.1	1	166	1	30	0	2	2	1	2	0	1	2	0	0	29	1	177.1	105.4			4.8			3.54	137			1.19	46	286	1	9.3	1
112486	305	3	58	0	177	0	235	0	25	1	4078.36	4887.07	2	164	1	79	1	3	0	1	1	2	0	1	1	1	34	1	170.1	123.4			6.7			3.03	117			0.8	31	278	1	4.9	0
112488	144	2	85	2	252	2	337	2	25	1	3252.82	3305.37	2	170	1	61	1	4	2	3	2	0	0	1	0	1	40.8	1	182	129.5			6.2			6.15	238			1.14	44	308	1	8.2	1
112503	66.2	1	106	3	275	3	381	3	28	2	34381.6	34197.4	2	151	2	67	1	3	2	1	2	1	1	0	0	1	37.3	1	163.2	123.4			5.6			6.98	270			1.34	52	192	0	3.7	0
112510	390	3	112	3	204	1	316	1	35	3	24440	27069	2	163	2	68	1	3	1	1	1	0	1	1	0	1	39.6	1	158.1	121.3			5.8			4.19	162			1.37	53	379	1	6.1	0
112512	125	2	67	1	198	1	265	0	25	1	6025.59	6217.59	2	151	2	55	0	1	2	1	2	0	1	1	0	0	28.3	1	165.2	95	5.61	101	5	0.655	58	6.23	241	2.87	109	3.05	118	237	0	5.1	0
112515	32.3	0	56	0	272	3	328	2	17	0	11528.5	12779.6	2	172	2	78	1	4	2	2	1	1	0	0	0	1	29	1	151.7	103.9	5.22	94	5.4	1.016	90	3.44	133	1.577	62	1.4	54	181	0	7	1
112516	264	3	100	2	190	0	290	1	34	3	16193.1	16893.3	1	155	1	55	0	3	2	1	1	2	0	2	1	1	35.1	1	177.2	120.6			6.1			5.84	226			1.01	39	314	1	5.6	0
112531	68.1	1	108	3	237	2	345	2	31	2	3910.95	4397.08	2	151	2	53	0	5	2	1	1	2	0	0	0	0	22.5	0	156.5	83.9			5.8			7.19	278			1.73	67	238	1	3.9	0
112538	96.1	1	163	3	118	0	281	0	58	3	94196.9	97278.6	1	161	2	46	0	3	2	2	2	1	1	2	0	0	22.9	0	171.4	83			5			4.73	183			1.11	43	252	1	4.2	0
112543	324	3	105	3	137	0	242	0	43	3	12015.9	12821.1	2	163	1	55	0	3	2	2	1	1	0	0	1	1	30.3	1	172.3	107.6	7.55	136	5.5	1.016	90	4.86	188	2.896	111	1.5	58	319	1	3.4	0
112546	15.6	0	52	0	285	3	337	2	15	0	41418.9	43803.1	1	161	2	37	0	3	2	1	0	0	1	0	0	1	48.8	1	162.5	134			5.7			5.97	231			1.14	44	385	1	10.7	1
112550	309	3	125	3	207	1	332	2	38	3	103185	102400	1	154	1	44	0	3	2	1	2	2	1	2	0	0	26.4	0	172.4	96.3	5.83	105	5.1	2.281	202	7.06	273	4.681	182	1.34	52	241	1	3.7	0
112552	231	3	52	0	242	2	294	1	18	0	50328.1	50973.3	2	159	2	60	1	3	2	1	2	0	1	0	1	1	46.9	1	157.9	126.7	6.05	109	6.5	2.111	187	3.54	137	1.552	71	1.03	40	390	1	6.4	0
112553	316	3	62	1	241	2	303	1	20	1	17790.5	19141.9	1	163	2	37	0	4	2	1	1	1	1	2	0	1	30.1	1	167.8	96.9	4.88	88	5.4	0.508	45	4.53	175	2.741	102	1.55	60	266	1	3.8	0
112556	48.9	0	80	1	249	2	329	2	24	1	16911.2	18232.3	2	152	2	29	0	4	2	1	2	0	1	0	0	0	27.5	0	165.9	89			5.1			3.62	140			1.4	54	294	1	4.8	0
112562	50	0	46	0	317	3	363	3	13	0	7662.9	7890.06	2	170	2	49	0	4	2	2	1	1	1	0	1	1	49.9	1	155.1	132.8			6			5.87	227			1.27	49	277	1	6.9	0
112565	48.8	0	81	2	222	1	303	1	27	2	28205.6	27390.5	1	166	2	50	0	2	2	2	2	1	1	2	0	1	35.2	1	152.8	103			5.9			4.76	184			1.47	57	249	1	8.4	1
112567	245	3	65	1	195	0	260	0	25	1	47381.2	49482.1	1	157	1	76	1	3	2	1	1	1	1	2	1	1	30.9	1	174.3	119.8			6.6			2.64	102			0.91	35	309	1	20.4	1
112568	133	2	72	1	213	1	285	0	25	1	10651.6	11225.6	1	161	1	53	0	5	2	1	2	0	1	2	0	1	21.1	0	166	81.7			5.7			4.29	166			2.07	80	214	0	4	0
112569	42	0	106	3	177	0	283	0	37	3	23289.5	23242.3	2	162	2	46	0	1	0	3	0	2	0	1	0	0	28.7	1	157.2	92.5	5	90	5.2	1.208	107	4.03	156	2.25	88	1.24	48	258	1	6.3	0
112571	28.1	0	96	2	201	1	297	1	32	2	11642.1	13183.2	2	153	1	47	0	4	2	1	1	0	1	0	0	0	19.2	0	165.8	76	6.11	110	6	0.666	59	4.5	174	2.715	103	1.47	57	168	0	3.6	0
112574	106	2	133	3	213	1	346	2	38	3	2692.66	2960.15	2	161	1	64	1	2	0	1	0	0	0	0	1	1	31.6	1	161.2	109.6	6.83	123	6.8	1.423	126	3.8	147	1.862	76	1.29	50	335	1	6.4	0
112579	68.6	1	72	1	236	2	308	1	23	1	14703.4	15843.4	2	152	2	24	0	2	2	1	1	0	1	2	0	1	30.8	1	157.4	96.5			5.3			3.59	139			1.27	49	301	1	4.4	0
112582	44.4	0	53	0	325	3	378	3	14	0	19150.7	21175.2	1	152	2	49	0	4	1	1	1	2	0	0	0	1	23.9	0	173.6	100.5			5.4			5.56	215			2.02	78	268	1	5.2	0
112583	150	2	65	1	227	1	292	1	22	1	3906.37	3895.53	2	170	2	60	1	4	2	2	2	0	1	2	0	1	27.3	0	169.8	97.1			5.5			5.84	226			1.63	63	294	1	10.3	1
112585	110	2	63	1	254	2	317	1	20	1	9257.84	10263.8	1	157	1	75	1	5	2	1	1	0	1	2	0	1	32.6	1	166.5	115.3			5.6			4.16	161			1.71	66	284	1	5	0
112586	28.4	0	49	0	319	3	368	3	13	0	20753.8	24083.9	1	152	2	46	0	5	2	1	2	1	1	2	0	0	21.5	0	154.5	76.7			5.6			4.29	166			1.14	44	229	0	2.4	0
112587	61.1	1	84	2	211	1	295	1	28	2	12469.6	13012.4	2	169	2	21	0	5	1	3	0	1	0	1	0	0	19.3	0	157.7	72.8			5.3			4.22	163			1.71	66	228	0	2.7	0
112589	136	2	63	1	227	1	290	1	22	1	7766.41	8144.34	1	161	1	75	1	4	2	1	2	0	1	0	1	1	31	1	183.5	116.3	5.33	96	6.8	0.756	67	2.82	109	1.138	42	1.34	52	365	1	6.4	0
112593	321	3	98	2	238	2	322	2	27	2	8706.34	9041.5	2	170	1	42	0	5	2	2	2	1	1	0	1	1	34.5	1	164.1	117.5			6.6			6.31	244			0.88	34	361	1	7.7	1
112600	318	3	64	1	228	1	292	1	22	1	21049.8	20294.4	1	155	2	62	1	3	1	2	0	2	1	2	0	0	35.7	1	160.1	125.6	5.27	95	5.4	1.242	110	5.2	201	3.336	129	1.29	50	323	1	4.1	0
112605	30.4	0	62	1	269	2	331	2	19	1	21108.1	22036.6	2	149	2	35	0	2	0	1	0	1	0	2	0	0	29.3	1	155.3	90.2			5.7			3.75	145			0.98	38	214	0	3.8	0
112606	141	2	112	3	242	2	354	3	32	2	35264.4	37699.6	2	168	2	48	0	3	2	1	2	0	1	2	0	1	30	1	178	101.5	5.27	95	5.6	3.048	270	5.92	229	3.077	132	1.45	56	324	1	5.8	0
112608	32.4	0	43	0	297	3	340	2	13	0	5802.39	5844.64	1	150	2	44	0	4	2	1	1	2	1	2	0	0	42.2	1	164.5	130.3	6.27	113	5.9	0.632	56	3.9	151	2.689	101	0.93	36	266	1	4.2	0
112609	16.5	0	24	0	443	3	467	3	5	0	11119	12433.5	1	156	2	62	1	5	2	1	1	1	1	1	1	1	36.5	1	158.8	117.5	6.05	109	6.6	0.937	83	3.15	122	1.345	53	1.37	53	354	1	5.7	0
112610	75.6	1	71	1	259	2	330	2	22	1	41035.4	43067.2	2	167	1	49	0	3	2	1	1	1	1	0	0	1	35.8	1	173.8	117.5			6.2			4.6	178			1.34	52	304	1	5.5	0
112621	162	2	105	3	154	0	259	0	41	3	2937.26	2999.2	2	170	2	62	1	4	2	2	2	1	1	0	0	1	29.5	1	164.9	93.9			6.1			4.14	160			1.22	47	337	1	5.8	0
112622	25.5	0	71	1	305	3	376	3	19	1	22180.2	21674.4	1	156	2	43	0	2	2	2	1	1	1	2	0	1	30.8	1	158.6	94.3	5.11	92	5.1	0.598	53	3.88	150	1.836	69	1.76	68	206	0	6.5	0
112630	214	3	131	3	236	2	367	3	36	3	76557.4	80130.5	1	155	1	33	0	3	2	1	1	0	1	2	0	1	30.4	1	183.2	103.1	5.5	99	5.5	4.098	363	4.94	191	2.146	109	0.91	35	282	1	5.7	0
112634	509	3	77	1	221	1	298	1	26	2	4930.58	5274.5	2	171	1	42	0	5	2	1	2	1	1	2	1	1	34.2	1	174.5	112.5	8.38	151	7.2	3.071	272	6.98	270	4.732	188	0.85	33	381	1	6.1	0
112639	70.8	1	77	1	283	3	360	3	21	1	35807	41921.5	2	158	2	79	1	3	0	2	0	0	0	2	0	1	28.5	1	153.3	102	6.99	126	5.8	1.197	106	4.6	178	3	116	1.06	41	305	1	6.2	0
112650	137	2	89	2	204	1	293	1	30	2	18405.6	18357.9	1	155	2	43	0	5	2	1	0	1	1	0	0	1	39.5	1	162.7	114.6	5.83	105	5.8	1.095	97	6.21	240	4.551	174	1.16	45	372	1	3.6	0
112659	204	3	103	3	159	0	262	0	39	3	7743.74	8215.56	1	152	1	32	0	4	1	1	0	1	1	1	0	0	23.9	0	181.2	82.8			5.3			2.97	115			1.01	39	228	0	4.9	0
112660	97	1	69	1	294	3	363	3	19	1	25524.2	25555.7	1	151	1	43	0	1	2	2	1	1	1	2	0	0	32.5	1	171.5	105			6.2			6.9	267			1.27	49	324	1	6.6	0
112661	103	1	32	0	275	3	307	1	10	0	110507	121088	1	159	2	45	0	3	2	1	2	2	1	2	1	1	27.4	0	168.9	107			6			4.84	187			1.11	43	302	1	4.9	0
112667	546	3	66	1	256	2	322	2	20	1	6426.73	6845.78	1	150	1	56	0	4	2	2	1	2	1	2	1	1	28.8	1	188.1	99.7			6.6			3.93	152			1.42	55	282	1	4.7	0
112680	76.8	1	74	1	275	3	349	2	21	1	116306	131180	2	165	1	67	1	3	2	1	2	2	1	2	1	0	26.8	0	166.7	95.6			6.8			6.05	234			0.91	35	308	1	6.4	0
112684	3.4	0	21	0	482	3	503	3	4	0	11877.7	12836.8	2	169	2	39	0	5	2	2	0	1	1	0	0	1	31.4	1	154.6	100	5.61	101	5.3	1.614	143	3.75	145	2.095	86	0.91	35	277	1	6.3	0
112685	9.47	0	39	0	327	3	366	3	11	0	4520.28	4324.55	1	167	2	48	0	5	0	1	0	1	0	2	0	1	34.5	1	147	105.2			6.3			4.42	171			1.16	45	259	1	2.4	0
112693	101	1	99	2	243	2	342	2	29	2	62687.1	69569	1	160	1	20	0	1	1	3	1	0	1	2	0	0	28.8	1	176.6	97.2	5.5	99	5.2	1.626	144	2.9	112	1.293	57	0.85	33	360	1	6.1	0
112697	88	1	95	2	222	1	317	1	30	2	60721.4	68680.4	2	163	1	21	0	3	1	3	1	1	1	2	0	1	28.3	1	190.1	104.6	5.66	102	5.1	0.768	68	4.03	156	2.715	104	0.96	37	241	1	3.1	0
112699	326	3	97	2	146	0	243	0	40	3	9082.98	11242.4	1	157	1	80	1	3	2	1	0	0	0	0	0	1	29.4	1	175.6	111.5	6.22	112	5.8	0.802	71	4.29	166	2.845	108	1.09	42	214	0	4.3	0
112703	338	3	111	3	142	0	253	0	44	3	7736.25	8668.96	1	151	1	52	0	4	1	1	0	1	0	0	0	1	28.1	1	171.9	93.3			5.8			3.9	151			1.11	43	262	1	4.8	0
112704	139	2	98	2	208	1	306	1	32	2	16887.8	18732.8	2	156	1	73	1	3	2	1	2	0	0	2	0	1	24.3	0	174.3	94.4			5.4			3.26	126			1.27	49	165	0	6.1	0
112706	5.93	0	71	1	292	3	363	3	20	1	24384.1	24883.2	2	158	2	37	0	3	2	1	1	0	1	0	0	0	21.8	0	156.2	81.4	5.22	94	5.5	0.835	74	4.27	165	2.638	101	1.24	48	138	0	3.6	0
112709	35.2	0	181	3	130	0	311	1	58	3	26573.8	30885.5	2	167	1	24	0	3	2	3	0	0	0	2	0	0	17.2	0	180.9	70.1			5.2			4.5	174			1.78	69	163	0	4.8	0
112711	111	2	34	0	290	3	324	2	10	0	9046.54	10370.8	2	164	2	72	1	2	0	1	1	0	1	2	1	1	31.8	1	155.8	105.7			7.2			5.25	203			0.91	35	216	0	10.2	1
112716	21.8	0	64	1	237	2	301	1	21	1	13629.6	14596.4	1	158	2	33	0	4	2	3	0	2	1	2	0	1	51.1	1	171.6	152	5.44	98	5.4	0.666	59	5.72	221	4.008	151	1.4	54	250	1	5.1	0
112729	69.4	1	71	1	264	2	335	2	21	1	21202.8	24232.1	1	172	1	26	0	5	2	3	1	1	0	1	0	0	24	0	166.9	86.9			5.3			5.69	220			1.09	42	256	0	4.2	0
112731	79.9	1	77	1	236	2	313	1	25	1	25204.7	25678.6	2	165	2	55	0	1	2	1	2	1	1	2	0	1	25.7	0	161.8	96.3			5.7			6.96	269			1.42	55	273	1	4.5	0
112738	178	2	65	1	215	1	280	0	23	1	3983.54	4213.03	1	167	1	76	1	3	0	2	1	2	0	0	1	1	28.5	1	165	106.7			8.7			3.96	153			0.91	35	316	1	5.3	0
112739	341	3	111	3	276	3	387	3	29	2	4449.94	4992.79	2	151	2	57	0	4	1	2	0	1	1	0	0	1	26.8	0	164.6	95			5.7			5.15	199			1.47	57	281	1	5.4	0
112740	130	2	47	0	331	3	378	3	12	0	67092.2	71310.4	2	167	2	48	0	3	1	2	1	0	1	2	0	1	44.9	1	153	130.5			5.8			4.81	186			1.16	45	268	1	3	0
112744	95.6	1	73	1	270	2	343	2	21	1	11233.3	12386.1	2	167	1	45	0	3	2	1	1	0	1	2	0	0	24.1	0	175.8	93.5	6.11	110	5.3	0.824	73	4.19	162	2.431	93	1.37	53	374	1	4.3	0
112749	130	2	86	2	343	3	429	3	20	1	11311.3	11841.5	1	161	1	55	0	4	2	1	1	1	1	2	0	1	40.8	1	162	117			6			4.78	185			1.34	52	311	1	9.2	1
112751	104	1	73	1	220	1	293	1	25	1	91064.1	107734	2	149	1	20	0	3	2	3	2	0	1	2	0	0	21.7	0	176.7	81.2	4.72	85	4.9	0.26	23	3.39	131	1.862	70	1.4	54	168	0	9.4	1
112760	63	1	90	2	274	3	364	3	25	1	49514.5	53241.1	2	149	1	24	0	2	1	1	1	1	1	1	0	0	25.7	0	170.2	84	5.11	92	5.6	0.711	63	4.55	176	3.207	122	1.01	39	307	1	4.5	0
112764	275	3	112	3	171	0	283	0	40	3	4981.15	5113.5	2	169	1	60	1	5	2	1	2	0	1	2	0	1	29.6	1	169	100.7			5.5			3.7	143			1.27	49	287	1	3.9	0
112767	355	3	71	1	195	0	266	0	27	2	7153.19	7591.07	1	162	2	63	1	2	0	1	1	0	1	0	0	0	24.7	0	154.1	91	5.55	100	5	2.19	194	3.36	130	1.474	69	0.88	34	295	1	3.9	0
112770	171	2	116	3	218	1	334	2	35	3	15829.6	17804.2	2	159	1	72	1	3	1	1	1	2	0	0	0	1	28.5	1	180	116.2	5.27	95	6.1	0.982	87	4.58	177	2.948	112	1.19	46	291	1	5.4	0
112772	173	2	64	1	259	2	323	2	20	1	19317	22296.6	1	167	1	23	0	3	0	3	0	2	0	0	0	0	33	1	174.8	117.5	5.61	101	4.9	0.508	45	4.27	165	2.586	96	1.45	56	251	1	6.1	0
112773	67.5	1	105	3	228	1	333	2	32	2	20758	20707	2	161	2	42	0	1	2	1	2	0	1	1	0	1	29.8	1	163	93.7			5.1			5.79	224			2.56	99	315	1	5.2	0
112777	96	1	98	2	223	1	321	2	31	2	13094.3	13607	1	171	1	28	0	2	2	1	2	1	1	2	0	0	28.1	1	170.3	86.8			5.4			4.09	158			2.09	81	254	1	4.7	0
112781	67.1	1	78	1	252	2	330	2	24	1	10800.2	13500.9	2	156	2	80	1	3	1	2	1	0	1	2	0	1	24.4	0	161.1	90.2	6.27	113	5.9	3.014	267	5.9	228	3.672	151	0.85	33	288	1	4.4	0
112783	637	3	90	2	200	1	290	1	31	2	20299.4	21081.9	1	161	1	55	0	2	0	1	2	0	1	1	0	1	31	1	166.9	100	5.55	100	5.6	1.502	133	4.45	172	3	118	0.75	29	303	1	5.9	0
112790	77.6	1	34	0	258	2	292	1	12	0	44397.6	48457.9	2	157	1	44	0	2	0	1	0	1	0	0	0	1	26.6	0	165.9	91.4			4.4			4.78	185			0.91	35	237	0	5	0
112792	129	2	117	3	138	0	255	0	46	3	21269.1	21952	1	164	1	45	0	3	0	1	0	2	1	2	1	0	21.8	0	179.3	83.8	5.5	99	5.3	0.384	34	3.34	129	1.914	71	1.24	48	179	0	4.4	0
112798	385	3	87	2	239	2	326	2	27	2	16176.6	17140.8	1	159	1	44	0	4	2	1	2	2	1	2	1	1	34.5	1	187.1	108.6	7.11	128	5.7	2.213	196	5.28	204	3.284	133	0.98	38	348	1	6.1	0
112803	386	3	83	2	235	2	318	1	26	2	68062.9	72010.5	1	155	1	33	0	3	2	2	2	0	1	2	0	1	30.1	1	179	100.8	5.55	100	5.1	1.084	96	6.62	256	4.888	187	1.24	48	262	1	6.3	0
112820	63	1	162	3	185	0	347	2	47	3	22442.2	25498.3	2	151	1	59	0	3	2	1	2	0	0	2	0	0	31.1	1	179.7	105	6.38	115	5.4	1.389	123	5.2	201	3.103	122	1.45	56	266	1	6.4	0
112823	170	2	82	2	239	2	321	2	26	2	10730.2	12990	2	164	1	80	1	3	0	1	1	0	0	2	1	1	32.3	1	179.5	114.6	7.27	131	5.9	0.598	53	3.39	131	1.862	70	1.24	48	337	1	8	1
112824	70	1	52	0	214	1	266	0	20	1	7119.91	6941.13	1	167	2	64	1	3	2	2	1	1	1	2	1	0	35.1	1	160.8	124.6			6.6			4.11	159			1.4	54	315	1	5.8	0
112834	122	2	44	0	263	2	307	1	14	0	34320.5	36498.3	2	168	2	45	0	3	2	1	1	0	1	0	0	0	44.8	1	165.7	119.2			6.3			4.58	177			0.96	37	357	1	4.5	0
112839	48.9	0	68	1	323	3	391	3	17	0	76235.2	80762.9	1	163	2	28	0	3	2	3	1	1	1	2	0	0	18.4	0	164.7	69.4	4.83	87	5	0.666	59	4.37	169	2.353	89	1.71	66	207	0	5.1	0
112845	156	2	113	3	187	0	300	1	38	3	28420.7	29357.7	2	149	1	41	0	3	1	1	1	2	1	2	0	0	26.1	0	168.2	93	6.11	110	5.5	0.373	33	4.24	164	2.87	108	1.19	46	242	1	5.3	0
112849	154	2	76	1	251	2	327	2	23	1	34395.2	36383.3	1	166	2	32	0	4	2	1	0	0	1	2	0	0	24.5	0	167.5	89.5	5.27	95	5.6	0.44	39	4.6	178	2.845	106	1.55	60	194	0	2.7	0
112850	193	2	76	1	235	2	311	1	24	1	15128.7	16023.3	2	158	1	53	0	3	1	1	1	1	1	2	0	1	24.6	0	174	92.7			5.3			5.22	202			1.14	44	265	1	2.9	0
112851	15.6	0	51	0	374	3	425	3	12	0	9455.05	9740.42	1	165	1	73	1	3	2	1	1	1	0	2	1	1	26.3	0	173.7	98.3	9.44	170	6.8	1.174	104	3.65	141	1.888	75	1.22	47	197	0	4.4	0
112852	31.8	0	57	0	281	3	338	2	17	0	12275.1	13993.9	2	159	2	80	1	3	2	1	1	0	1	2	0	1	32.9	1	159.2	113.5			5.7			5.12	198			1.5	58	314	1	5.9	0
112860	86.9	1	47	0	224	1	271	0	17	0	22097.2	33050.5	1	149	2	80	1	3	1	2	0	0	0	1	0	1	22.5	0	142	83.6			5.7			4.6	178			1.89	73	237	0	4.7	0
112861	72.7	1	174	3	184	0	358	3	49	3	20471.1	21155.5	2	151	1	48	0	3	2	1	2	0	1	1	0	1	30.5	1	165.7	102.9			5.4			3.7	143			0.85	33	309	1	5.4	0
112863	87.4	1	152	3	159	0	311	1	49	3	10774.1	11722	1	152	1	28	0	5	2	1	0	2	1	2	0	1	29.9	1	180.6	100			5.5			5.12	198			1.03	40	318	1	3.7	0
112864	15.4	0	49	0	283	3	332	2	15	0	14004.9	15188.8	2	155	2	28	0	1	2	1	1	2	0	2	0	0	24.1	0	171.5	94.3	6.27	113	5.1	0.869	77	4.24	164	2.638	100	1.22	47	226	0	6.1	0
112866	420	3	72	1	196	0	268	0	27	2	13307.7	14441.2	2	153	2	62	1	4	1	3	1	1	0	2	1	1	43.2	1	163.3	110.3	5.44	98	5.7	0.395	35	3.83	148	1.577	57	2.07	80	341	1	4.1	0
112869	47.1	0	41	0	314	3	355	3	12	0	43092.9	46300.3	2	166	2	24	0	3	2	1	1	1	0	2	0	0	32	1	164.7	102.3	5.88	106	5.4	1.197	106	5.56	215	3.698	142	1.32	51	290	1	3.9	0
112874	90.8	1	92	2	209	1	301	1	31	2	17006.4	17476.5	2	154	1	57	0	4	1	3	2	2	1	0	0	1	34	1	181.1	122.1	6.99	126	6.2	0.485	43	5.74	222	3.569	133	1.94	75	346	1	4.1	0
112883	296	3	127	3	142	0	269	0	47	3	19003	20107.5	1	149	1	51	0	3	1	1	0	2	1	2	0	1	32.3	1	170.9	119	6.22	112	5.9	1.389	123	5.04	195	3.414	134	0.98	38	353	1	4.8	0
112884	61.6	1	61	1	229	1	290	1	21	1	31737.5	34165.1	1	166	2	27	0	4	2	1	1	1	1	2	0	0	40.8	1	165.7	123	4.83	87	5.4	0.79	70	6.93	268	5.275	201	1.29	50	260	1	2.8	0
112886	19.1	0	51	0	397	3	448	3	11	0	5451.44	5973	2	149	1	52	0	5	2	1	2	1	0	1	0	0	28	1	169.9	104	5.83	105	5.8	0.813	72	4.99	193	3.569	135	1.06	41	227	0	4.6	0
112889	84.9	1	61	1	289	3	350	3	17	0	19326	19676.8	1	155	1	45	0	5	0	1	1	2	0	2	1	1	48.5	1	170.9	129.3	16.2	291	10	2.811	249	3.39	131	1.345	69	0.75	29	393	1	8.5	1
112897	224	3	94	2	123	0	217	0	43	3	6104.36	6874.32	2	170	2	70	1	4	0	2	0	0	0	0	1	1	24.2	0	164.6	94.4	7.16	129	6	0.869	77	4.94	191	3.103	118	1.45	56	216	0	3.7	0
112901	102	1	84	2	263	2	347	2	24	1	96585.4	93711.1	2	149	2	61	1	3	2	3	2	1	0	2	1	1	43.2	1	166.8	131.9	7.83	141	6.4	1.377	122	3.9	151	2.327	92	0.96	37	381	1	5.7	0
112907	97.4	1	57	0	323	3	380	3	15	0	33003.6	34183.7	2	159	1	49	0	3	2	1	1	0	0	1	0	0	30.1	1	173.5	106.9			5.5			4.73	183			0.91	35	205	0	5	0
112908	413	3	71	1	257	2	328	2	22	1	10186.9	10773.5	1	157	1	77	1	3	2	2	1	1	0	0	1	1	32.2	1	166.2	114.3	7.22	130	5.9	1.784	158	4.16	161	2.146	89	1.19	46	311	1	4.7	0
112910	28.1	0	58	0	362	3	420	3	14	0	9658.16	10638.8	2	156	2	53	0	2	1	2	0	1	1	0	1	1	29.6	1	162.1	92.7	6.88	124	6	1.456	129	5.12	198	2.922	115	1.53	59	233	0	4.6	0
112915	270	3	122	3	201	1	323	2	38	3	7847.2	7985.7	2	161	1	46	0	1	2	1	2	0	0	2	1	1	33.8	1	171.8	114.1	17.8	321	11.4	1.423	126	6.8	263	5.069	194	1.09	42	400	1	5.7	0
112924	114	2	51	0	207	1	258	0	20	1	13066.3	13608.5	2	150	1	31	0	2	2	1	1	1	1	2	0	1	56	1	173.9	153.1			5.2			4.16	161			1.03	40	311	1	5.9	0
112926	98.2	1	133	3	108	0	241	0	55	3	23584	24320.5	2	151	1	67	1	3	2	2	2	0	0	2	0	1	31.5	1	170.4	109.7	5.22	94	5.5	1.344	119	4.37	169	2.405	95	1.34	52	237	0	6.1	0
112929	198	3	84	2	198	1	282	0	30	2	7428.78	7771.93	2	150	2	48	0	4	1	1	0	2	1	2	1	1	47.8	1	163.5	137.1	5.77	104	6.4	1.118	99	4.89	189	3.077	119	1.29	50	342	1	9.3	1
112931	61.6	1	59	0	217	1	276	0	21	1	14096	16199.3	2	153	2	42	0	4	2	1	1	1	1	2	0	0	26.8	0	168.3	85.6	4.83	87	5.4	0.711	63	4.6	178	2.922	111	1.34	52	218	0	5.1	0
112939	136	2	97	2	211	1	308	1	31	2	11083.7	11751.6	1	154	2	63	1	1	0	1	1	0	1	1	0	1	30.6	1	157.9	108.3			6.1			6.05	234			1.27	49	189	0	4.6	0
112940	320	3	74	1	233	2	307	1	24	1	12218.6	12774.8	1	159	1	46	0	5	2	1	1	1	1	1	0	0	25.1	0	173.8	92.5			5.8			5.84	226			1.14	44	366	1	4.9	0
112942	205	3	184	3	142	0	326	2	56	3	10781.5	11418.7	2	151	1	39	0	2	2	1	1	2	1	2	0	0	22.8	0	162	85.8			5.3			5.72	221			1.81	70	256	0	6.1	0
112953	166	2	51	0	209	1	260	0	20	1	12136.8	12899.2	2	156	1	64	1	3	2	2	0	2	0	2	0	0	20.4	0	177.2	85.4	5.77	104	5.5	1.411	125	5.02	194	3.362	131	1.01	39	255	1	5.6	0
112957	133	2	118	3	242	2	360	3	33	3	13524.6	13773.5	1	162	2	51	0	1	0	1	1	1	1	0	1	0	33.9	1	158.9	103.7	7.38	133	6.6	2.811	249	6.59	255	4.086	167	1.22	47	275	1	6.5	0
112960	6.99	0	22	0	456	3	478	3	5	0	21676.6	23029.7	1	168	2	38	0	1	2	1	1	1	1	2	0	0	29.3	1	153.8	94.5	4.83	87	5.7	1.355	120	4.06	157	2.25	89	1.19	46	217	0	5.8	0
112961	150	2	108	3	275	3	383	3	28	2	15022.6	16753.1	1	169	1	48	0	5	2	1	2	2	1	2	1	0	25.8	0	173.3	94.2			6.6			6.67	258			1.11	43	306	1	4.7	0
112962	15.4	0	22	0	296	3	318	1	7	0	40142.3	43480.3	2	157	2	24	0	2	0	1	0	2	1	2	0	0	22.6	0	150.8	77.7			4.7			4.29	166			1.16	45	227	0	5.2	0
112965	18.2	0	83	2	234	2	317	1	26	2	4591.09	4818.35	1	171	2	30	0	4	2	3	1	2	1	2	0	0	20.6	0	155.2	69.4			4.8			3.96	153			1.86	72	193	0	7.7	1
112966	273	3	135	3	196	0	331	2	41	3	24356	26199.7	2	160	1	35	0	1	0	1	0	1	0	0	0	1	27.6	0	159.1				6.3			3.83	148			0.98	38	304	1	4.5	0
112967	30.6	0	50	0	341	3	391	3	13	0	3344.35	3391.97	1	152	2	53	0	4	2	2	0	1	0	2	0	1	50.9	1	160.4	144.8			5.9			5.35	207			1.6	62	268	1	5.9	0
112968	63.4	1	70	1	218	1	288	0	24	1	25782.2	28148.2	2	153	2	52	0	2	2	2	2	0	1	2	0	0	18.8	0	155.8	76.4			5.4			4.63	179			2.17	84	147	0	3.8	0
112974	45.2	0	34	0	324	3	358	3	9	0	4097.27	4265.29	2	170	2	68	1	4	2	1	1	0	0	0	1	1	62.1	1	156.3				6.5			3.9	151			1.71	66	279	1	6.6	0
112977	85	1	74	1	343	3	417	3	18	0	21222	26896.3	1	159	1	80	1	3	0	2	1	0	1	0	0	1	28.4	1	173.4	114			5.5			4.97	192			1.94	75	203	0	4.7	0
112978	156	2	75	1	373	3	448	3	17	0	87387.2	96442.4	2	157	2	75	1	3	2	2	1	0	1	0	1	1	43.7	1	172	148.1			6.7			5.43	210			0.91	35	346	1	22.8	1
112981	33.9	0	79	1	197	0	276	0	29	2	67544.6	67623.4	2	170	2	36	0	3	2	1	2	1	1	2	0	0	20.6	0	161.6	77.7			5.4			5.07	196			1.55	60	148	0	2.8	0
112983	122	2	81	2	261	2	342	2	24	1	65431	72304.5	1	161	2	28	0	3	2	1	1	0	1	2	0	0	34.5	1	157.5	108.9	6.11	110	5.6	3.613	320	6.03	233	3.31	141	1.06	41	285	1	4.9	0
112986	97.9	1	66	1	276	3	342	2	19	1	12868.3	13860.5	2	168	1	22	0	4	1	3	2	1	1	2	0	0	27.5	0	169.2	90			5.5			4.47	173			1.19	46	246	1	5.1	0
112988	296	3	66	1	288	3	354	3	19	1	17065.8	17683.3	2	163	1	51	0	3	1	1	1	2	0	2	1	1	24.7	0	172.4	96	25	451	13.2	2.066	183	5.3	205	3.284	132	1.06	41	258	1	6.5	0
112990	112	2	141	3	169	0	310	1	45	3	13735.6	15476.5	2	150	1	60	1	3	2	3	0	1	0	2	0	0	24.8	0	174.5	94.7	5.77	104	5.8	0.373	33	4.76	184	1.81	67	2.77	107	228	0	3.3	0
112992	49.4	0	112	3	229	1	341	2	33	3	16816.3	21088.1	1	151	1	80	1	3	2	2	1	0	0	2	1	1	29.5	1	165.2	103.6	7.22	130	5.9	0.666	59	3.96	153	2.586	98	1.06	41	253	1	3.8	0
112997	462	3	156	3	180	0	336	2	46	3	13664	14369.7	1	154	1	33	0	5	2	1	2	2	1	2	0	1	32.3	1	164.7	96.3	5.72	103	5.7	3.974	352	6.21	240	3.336	146	1.06	41	400	1	3.9	0
112999	16.6	0	28	0	341	3	369	3	8	0	24333.7	26172	1	165	1	69	1	3	1	1	1	1	1	2	1	1	24.3	0	180.1	95	6.94	125	6.7	0.508	45	3.39	131	2.146	80	1.01	39	252	1	4.4	0
113001	137	2	144	3	143	0	287	0	50	3	6417.56	6544.07	2	161	2	51	0	1	2	2	2	0	0	0	0	0	19	0	162.9	79.8			4.9			4.73	183			1.73	67	167	0	4.4	0
113009	20.5	0	38	0	345	3	383	3	10	0	4737.12	5118.12	1	167	2	44	0	5	2	1	0	1	0	0	0	0	35.6	1	146.7	102.9			6.4			4.19	162			1.11	43	287	1	4.9	0
113013	16.6	0	83	2	333	3	416	3	20	1	11299.2	12413.3	1	162	2	73	1	2	2	1	0	0	1	0	0	1	34.2	1	158.8	113.5			5.8			4.63	179			1.34	52	211	0	4.4	0
113014	69.1	1	76	1	227	1	303	1	25	1	12800.6	13505.5	2	149	2	60	1	4	1	3	1	1	1	0	0	0	40.6	1	144.8	121.4	5.38	97	5.9	1.377	122	3.57	138	2.095	83	0.85	33	223	0	3.2	0
113020	196	2	65	1	249	2	314	1	21	1	15519.7	16721.9	1	168	2	71	1	4	2	2	2	0	0	2	1	1	31.4	1	160.7		6.49	117	7.3	0.677	60	2.95	114	1.086	40	1.55	60	298	1	5.1	0
113026	206	3	116	3	241	2	357	3	32	2	12061.6	13450.9	1	169	1	53	0	5	2	1	2	1	1	2	1	1	25.7	0	176.7	97.1	16.8	303	10.7	3.782	335	6.36	246	3.388	148	1.24	48	337	1	8.1	1
113027	70	1	63	1	234	2	297	1	21	1	36058.7	38299.5	2	171	2	24	0	3	2	3	0	1	1	2	0	0	20.4	0	166.6	77.1			5.5			4.6	178			1.89	73	159	0	4.3	0
113030	15	0	46	0	384	3	430	3	11	0	9180	10418.9	2	169	2	44	0	5	1	1	1	1	0	2	0	1	26.4	0	148.8	84.5			5.6			4.71	182			0.91	35	231	0	4.9	0
113037	78.2	1	75	1	325	3	400	3	19	1	18820.4	18801.8	2	163	2	54	0	3	2	1	1	0	0	2	1	1	36.1	1	159.7	113.7			5.9			5.72	221			1.63	63	327	1	3.1	0
113038	41	0	37	0	264	2	301	1	12	0	3263.81	3440.14	2	156	1	65	1	4	1	2	1	2	1	2	0	1	25	0	166.2	88.5	5.55	100	5.9	0.677	60	3.15	122	1.707	64	1.14	44	211	0	6.2	0
113047	73.4	1	60	0	252	2	312	1	19	1	6548.92	7418.41	2	156	1	80	1	3	1	2	0	1	1	0	0	1	21.3	0	164.9	90.8			5.7			4.71	182			2.51	97	253	1	4.3	0
113049	110	2	78	1	213	1	291	1	27	2	7922.03	8112.58	2	155	2	58	0	1	0	1	1	0	0	2	1	0	28.9	1	155.6	102.4	17.8	320	11.8	1.332	118	5.82	225	3.957	153	1.24	48	285	1	5	0
113055	20.9	0	38	0	348	3	386	3	10	0	29607	33708.6	2	154	2	27	0	1	1	1	1	0	1	0	0	0	43.4	1	158.8	113.2			5.2			4.19	162			1.03	40	301	1	4.2	0
113057	309	3	84	2	282	3	366	3	23	1	7135.72	7364.99	2	151	2	56	0	4	2	3	1	0	0	0	1	1	47.6	1	162.1	127	8.44	152	6.7	0.903	80	5.92	229	4.163	159	1.34	52	325	1	15.8	1
113059	27.3	0	96	2	210	1	306	1	31	2	7791.02	8360.08	1	167	2	32	0	5	2	1	1	1	0	2	0	0	22.3	0	159.2	81.6			5.2			3.41	132			1.71	66	230	0	3.4	0
113063	20.2	0	73	1	298	3	371	3	20	1	37546.8	40281.7	1	169	2	57	0	2	2	1	2	0	1	2	0	0	20.9	0	155.7	73.8	5.66	102	5.4	0.768	68	6	232	4.112	157	1.53	59	232	0	3.8	0
113064	57.6	1	52	0	242	2	294	1	18	0	16848.6	18706.6	2	162	1	68	1	4	2	1	1	0	0	2	1	1	25	0	172.4	89.5	7.33	132	7	0.621	55	4.63	179	2.922	110	1.42	55	308	1	5.3	0
113073	26.8	0	61	1	361	3	422	3	14	0	5136.6	5406.87	2	171	1	72	1	4	1	1	0	1	0	2	1	1	25.7	0	171.8	96.4	12.6	227	8.1	1.411	125	5.04	195	3.31	129	1.09	42	213	0	4.3	0
113083	12	0	41	0	379	3	420	3	10	0	26584.5	25965.9	1	159	2	43	0	1	0	1	1	0	1	0	0	0	42.1	1	151	129			5.2			4.53	175			1.29	50	353	1	13.9	1
113087	100	1	83	2	193	0	276	0	30	2	19775.5	20633.3	2	166	2	55	0	3	2	2	1	1	1	0	0	0	35.4	1	162.1	111.1	5.61	101	5.3	2.687	238	5.09	197	2.431	106	1.42	55	272	1	7	1
113088	117	2	60	0	257	2	317	1	19	1	4170.51	4150.06	1	153	1	78	1	4	1	1	2	1	1	0	0	1	27.4	0	177.2	104.7	6.05	109	4.9	0.485	43	6.03	233	4.396	165	1.4	54	363	1	5.7	0
113091	34.6	0	135	3	223	1	358	3	38	3	8934.09	9311.17	1	152	2	47	0	1	0	2	0	1	0	2	0	0	24.9	0	156		4.77	86	5	0.644	57	5.25	203	2.974	112	1.99	77	178	0	4.2	0
113092	14.4	0	43	0	321	3	364	3	12	0	10347.9	11056.6	1	160	2	44	0	2	0	1	0	0	0	0	0	1	37	1	157.8	104.6			5.5			3.93	152			1.45	56	308	1	9.1	1
113093	75.9	1	56	0	248	2	304	1	18	0	7584.85	8904.17	2	171	2	57	0	5	2	1	0	2	1	2	1	1	31.9	1	167.4	105.1			11.2			3.75	145			1.22	47	307	1	7.3	1
113098	148	2	122	3	208	1	330	2	37	3	77177.2	83378.1	2	149	1	42	0	3	2	1	2	2	1	2	0	0	23.9	0	176.9	86.8	5.33	96	5.4	0.982	87	6.18	239	4.37	167	1.37	53	229	0	3.3	0
113101	517	3	68	1	310	3	378	3	18	0	12578	13150.5	1	159	1	47	0	5	2	1	1	0	1	2	0	1	23.7	0	171	86.6			6.1			6.08	235			1.19	46	358	1	5.4	0
113104	298	3	85	2	262	2	347	2	24	1	72776.8	77106.4	2	154	2	57	0	3	2	1	2	0	1	2	0	1	28.2	1	162	99.8			5.2			5.95	230			1.5	58	287	1	4	0
113109	198	3	89	2	242	2	331	2	27	2	8387.08	8969.11	2	161	2	57	0	5	2	2	0	0	1	2	1	0	28.5	1	156.7	98.2			6.8			4.91	190			2.28	88	314	1	4.3	0
113110	115	2	49	0	312	3	361	3	14	0	33310.4	34792	3	156	1	39	0	2	2	3	1	2	0	0	0	1	32.2	1	168.4	106.7	5.61	101	5.6	0.745	66	5.4	209	3.776	143	1.29	50	277	1	6.4	0
113111	74.6	1	65	1	265	2	330	2	20	1	9569.25	10407.2	1	160	1	57	0	5	2	1	2	1	1	2	1	1	32.4	1	160	117.2			8.6			6	232			1.19	46	396	1	4.1	0
113113	108	2	94	2	206	1	300	1	31	2	11677.9	13128.9	2	170	2	41	0	5	1	1	0	1	0	1	0	1	29.2	1	153.8	90.1	6	108	5.9	2.473	219	6.49	251	4.086	164	1.27	49	287	1	2	0
113116	232	3	81	2	184	0	265	0	31	2	2571.4	2658.09	1	167	1	68	1	4	2	1	1	0	1	0	1	1	37.9	1	178.7	125.6	8.38	151	7.4	0.892	79	3.83	148	2.146	83	1.27	49	350	1	7.9	1
113117	131	2	83	2	242	2	325	2	26	2	13282.9	13798.6	1	164	2	48	0	5	2	2	2	0	1	0	0	0	32.4	1	165				5.3			5.95	230			1.53	59	236	0	5.9	0
113122	116	2	72	1	254	2	326	2	22	1	19262.8	19215.5	1	161	2	54	0	2	2	1	2	0	1	2	1	1	27.5	0	152.3	93.1	6.94	125	6.1	1.445	128	3.08	119	1.319	56	1.09	42	379	1	5.4	0
113123	28	0	90	2	329	3	419	3	21	1	60260.9	64066.8	1	156	2	33	0	3	2	1	1	0	1	2	0	0	24	0	157.4	86.2	4.88	88	5.1	0.474	42	4.81	186	2.431	89	2.17	84	210	0	5.2	0
113128	115	2	129	3	165	0	294	1	44	3	21923.7	24267.2	2	171	1	72	1	3	2	1	1	0	1	2	0	0	22.7	0	174.2	86.8			5.2			5.3	205			1.86	72	214	0	3.6	0
113129	250	3	86	2	135	0	221	0	39	3	6534.8	7155.68	2	166	1	79	1	3	0	1	1	1	1	2	0	0	24.4	0	162.1	90.3	5.5	99	5.1	0.756	67	4.34	168	2.353	89	1.66	64	224	0	5.4	0
113141	62.3	1	68	1	238	2	306	1	22	1	27075.3	28877.4	1	151	1	28	0	4	1	2	0	1	0	2	0	0	27.9	0	181.2	95.4			5.4			4.76	184			1.29	50	226	0	4.6	0
113142	65.1	1	101	2	278	3	379	3	27	2	31792	32748.3	1	159	2	46	0	1	2	1	2	0	1	0	0	1	30.3	1	154.9	93.5	4.88	88	5.1	0.779	69	6.26	242	3.672	140	2.22	86	246	1	4.6	0
113151	200	3	89	2	202	1	291	1	31	2	20056.9	21529.3	2	167	1	41	0	1	1	1	1	1	1	2	0	1	33.7	1	168.4	116.5	5.66	102	5.4	1.479	131	4.24	164	2.664	106	0.91	35	355	1	5.6	0
113152	61.1	1	111	3	198	1	309	1	36	3	98188	105237	2	161	2	65	1	3	2	1	2	0	1	1	0	1	23.5	0	168.7	86.5	6.05	109	5.9	1.569	139	5.17	200	2.767	110	1.68	65	296	1	4.4	0
113153	99.6	1	75	1	216	1	291	1	26	2	115590	130149	1	159	1	25	0	3	2	3	2	0	1	2	0	0	20.9	0	174.1	79.2	5.5	99	5	0.384	34	3.26	126	1.396	51	1.68	65	266	0	5.4	0
113154	104	1	68	1	196	0	264	0	26	2	68162.7	75928.5	2	166	1	30	0	3	2	1	2	2	1	2	0	1	24.6	0	177.4	94	6.55	118	5.2	1.784	158	5.48	212	3.62	143	1.03	40	217	0	4.5	0
113155	996	3	82	2	154	0	236	0	35	3	64712.5	72602.1	1	149	2	54	0	3	1	2	1	1	1	0	0	1	41.7	1	155	121.6	6.22	112	5.9	1.185	105	4.16	161	2.146	84	1.47	57	300	1	4.5	0
113158	143	2	67	1	181	0	248	0	27	2	61045.2	60349.7	1	161	1	48	0	3	2	1	0	2	0	2	0	0	26.9	0	169	86.8			5.8			3.15	122			0.85	33	213	0	4.1	0
113161	199	3	102	2	185	0	287	0	36	3	34571.6	36901	2	164	1	46	0	3	2	1	2	0	1	2	1	1	42.2	1	179.1	137.2	9.88	178	8.2	0.598	53	3.47	134	2.095	79	1.09	42	387	1	14	1
113169	41.9	0	64	1	345	3	409	3	16	0	7461.09	8065.66	2	161	2	27	0	3	2	1	2	1	1	2	0	0	30.5	1	166.1	90.3			5.4			5.87	227			1.99	77	220	0	5.9	0
113175	105	1	126	3	201	1	327	2	39	3	212353	231634	2	157	2	71	1	3	2	1	2	0	1	2	0	0	28.9	1	154.7	104	5.27	95	5.1	0.892	79	5.15	199	2.276	87	2.46	95	338	1	2.5	0
113178	10.2	0	40	0	351	3	391	3	10	0	4073.22	4131.21	1	167	2	46	0	4	2	2	1	1	1	0	0	0	46.4	1	163.8	127.6	5.11	92	5.7	0.452	40	4.4	170	2.379	88	1.81	70	295	1	5.4	0
113183	195	2	95	2	158	0	253	0	38	3	18856.1	23413.9	2	161	1	80	1	3	2	2	2	0	1	2	0	1	20.9	0	181.7	85.1	4.83	87	5.8	1.581	140	5.4	209	2.741	109	1.94	75	186	0	6.1	0
113188	158	2	104	3	171	0	275	0	38	3	86615.1	90809.2	1	164	1	49	0	3	2	2	2	0	1	2	1	0	32.6	1	184.7	111.8			10.4			4.6	178			0.98	38	331	1	7.2	1
113189	136	2	73	1	270	2	343	2	21	1	4953.14	4971.52	1	167	1	52	0	4	0	1	1	2	1	2	0	1	32.4	1	174.6	107	6.11	110	6.4	1.614	143	5.48	212	3.801	149	0.93	36	270	1	5.9	0
113194	79.4	1	102	2	224	1	326	2	31	2	15988.7	16287.3	2	161	1	46	0	1	0	1	0	0	0	0	0	0	25.7	0	168.3	92.4			5.4			4.76	184			1.09	42	300	1	6.1	0
113199	62.2	1	104	3	169	0	273	0	38	3	15744.7	17878.3	2	152	2	80	1	3	2	2	1	1	0	1	0	1	22.4	0	156.4	86			5.6			6.18	239			1.47	57	199	0	3	0
113201	133	2	94	2	288	3	382	3	25	1	35828.7	41703.6	1	149	2	70	1	3	2	2	2	0	1	2	0	0	24.6	0	162.9	92.1			5.9			5.64	218			1.71	66	227	0	4.7	0
113207	97.7	1	57	0	339	3	396	3	14	0	13341.6	13631.3	2	165	1	54	0	1	0	2	1	1	0	1	0	0	27.5	0	158.9	97			5.9			5.61	217			1.55	60	309	1	7	1
113209	71.4	1	102	2	261	2	363	3	28	2	19713.2	22412.2	2	149	2	52	0	4	2	1	2	0	1	2	0	1	26.7	0	157.7	88.6			5.7			7.01	271			1.4	54	235	0	4.3	0
113211	41.2	0	75	1	249	2	324	2	23	1	17677.8	18992.4	3	156	1	51	0	4	1	3	0	2	1	2	0	0	20.4	0	171.1	73			5.4			4.81	186			1.58	61	215	0	3.6	0
113213	45.5	0	47	0	389	3	436	3	11	0	106306	112788	1	165	2	43	0	3	2	1	2	0	1	1	0	0	28	1	163	92.5			4.8			5.38	208			1.76	68	271	1	5.7	0
113215	16.4	0	33	0	278	3	311	1	11	0	11968.5	13028.7	1	168	2	25	0	4	1	3	0	2	1	2	0	0	24.3	0	169.7	84.7			5.5			4.53	175			1.03	40	167	0	4.9	0
113220	57.6	1	67	1	202	1	269	0	25	1	21578.1	23170	1	163	2	37	0	5	2	1	2	0	0	0	0	0	24.5	0	162.8	85.5			5.5			4.73	183			1.84	71	216	0	3.3	0
113222	39.9	0	64	1	275	3	339	2	19	1	11750	12503.6	1	166	2	60	1	4	2	2	2	0	1	0	0	1	25.3	0	167.8	93.6			5.6			6.13	237			1.73	67	237	0	4.3	0
113223	211	3	107	3	221	1	328	2	33	3	159759	162659	2	162	2	60	1	3	2	1	2	0	1	2	0	1	25.1	0	167.4	94.2			5.3			8.28	320			2.69	104	209	0	4.1	0
113224	237	3	80	1	242	2	322	2	25	1	9699.48	9760.94	2	153	1	73	1	4	1	1	1	2	1	2	0	1	22.8	0	171.8	91.5			5.7			5.43	210			1.55	60	244	1	4.1	0
113227	553	3	99	2	181	0	280	0	35	3	22527.6	24237.1	2	158	1	38	0	3	2	2	1	2	1	0	0	1	36.1	1	175.8	122	5.05	91	5.4	3.037	269	4.22	163	1.94	94	0.88	34	327	1	6.9	0
113231	358	3	44	0	170	0	214	0	21	1	15755.4	16558.4	1	155	2	62	1	3	0	2	1	2	1	1	0	1	32.2	1	161.5	106	5.38	97	5.7	1.14	101	4.97	192	3.414	131	1.03	40	274	1	5.1	0
113236	97.8	1	61	1	252	2	313	1	19	1	25239.6	26445.9	1	172	2	55	0	5	2	1	2	1	1	1	1	0	32.1	1	171.8	115.4			6.7			5.35	207			1.06	41	361	1	4.8	0
113240	96.9	1	70	1	271	2	341	2	21	1	6867.56	7114.73	2	171	2	60	1	4	2	2	2	1	1	2	0	1	29.2	1	159.6	102.3			4.8			5.48	212			1.68	65	335	1	6.3	0
113246	63.3	1	56	0	182	0	238	0	24	1	13333.3	14709.9	1	172	2	77	1	4	2	1	1	0	1	0	0	0	26.2	0	163.4	94.2	5.83	105	5.5	1.152	102	5.56	215	3.517	135	1.53	59	199	0	5	0
113249	6.84	0	73	1	423	3	496	3	15	0	8546.47	8308.49	1	167	2	43	0	2	0	2	1	2	1	0	0	0	35.8	1	158.3	103.8			5.5			4.06	157			1.11	43	210	0	4.6	0
113250	162	2	96	2	190	0	286	0	34	3	119403	135840	1	172	1	31	0	3	2	3	2	1	1	2	0	0	29.4	1	180.7	101.5	5	90	4.9	0.463	41	3.83	148	2.431	89	1.19	46	243	1	3.3	0
113253	745	3	82	2	204	1	286	0	29	2	75404.8	85341.8	1	156	1	44	0	3	2	1	2	2	1	0	0	0	27.7	0	168.3	97.7	5.44	98	4.6	0.994	88	4.84	187	3.077	118	1.29	50	249	1	4.1	0
113254	89.4	1	108	3	247	2	355	3	30	2	15295.1	15842.1	1	153	2	66	1	2	2	1	2	0	1	2	0	0	22.1	0	155.7	78.2			5.8			5.4	209			1.6	62	216	0	5.5	0
113266	116	2	233	3	117	0	350	3	67	3	4652.14	4771.41	2	170	2	44	0	5	0	1	1	1	1	0	0	0	24.5	0	141.9	79.5	5.77	104	5.5	1.321	117	6.18	239	4.189	162	1.4	54	257	1	3.4	0
113267	178	2	113	3	175	0	288	0	39	3	29180.2	31815.1	2	162	2	67	1	2	1	2	0	1	1	0	0	0	27.3	0	158.7	94.5			6			3.28	127			1.5	58	241	1	6.9	0
113268	88	1	99	2	236	2	335	2	30	2	7535.84	8088.4	1	171	2	63	1	4	0	1	1	1	0	0	0	1	35.3	1	163.4	107.2			6.1			4.94	191			1.84	71	330	1	12.1	1
113274	35.9	0	49	0	277	3	326	2	15	0	52436.2	55905.4	1	155	2	76	1	3	2	2	2	0	1	0	0	1	31	1	146.7	107.2			6.1			3.93	152			1.4	54	165	0	3.3	0
113275	145	2	94	2	188	0	282	0	33	3	44985.2	49072	1	162	1	70	1	3	2	1	2	0	1	1	0	1	23.2	0	185.3	96.2			5.6			4.53	175			1.76	68	358	1	4.7	0
113276	70.2	1	104	3	222	1	326	2	32	2	16146.4	18576.9	1	169	2	55	0	5	2	1	1	0	1	1	0	0	28.9	1	156.9	104.3	5.11	92	4.9	0.847	75	5.33	206	3.284	125	1.66	64	192	0	3.6	0
113279	254	3	98	2	205	1	303	1	32	2	3411.86	3437.37	2	170	1	71	1	4	2	2	0	2	1	2	0	1	30.7	1	165	105.7			5.8			5.3	205			1.16	45	143	0	2.8	0
113285	80.7	1	67	1	236	2	303	1	22	1	10913.1	10388.6	1	152	2	57	0	1	2	2	0	1	0	0	1	1	33.3	1	154.9	108.8	10.3	186	8.1	1.998	177	4.99	193	3.233	128	0.85	33	341	1	7.4	1
113286	112	2	137	3	187	0	324	2	42	3	2852.06	2990.18	2	167	1	75	1	3	2	2	1	1	1	0	0	0	29.3	1	166.6	108.4	5.27	95	4.9	1.795	159	5.72	221	3.62	143	1.27	49	282	1	5.8	0
113292	158	2	120	3	219	1	339	2	35	3	24576.6	25543.2	1	154	1	59	0	2	2	3	2	0	1	2	0	1	36.9	1	187	126.8	5.38	97	5.4	1.027	91	4.97	192	3.388	130	1.11	43	282	1	10.1	1
113294	389	3	133	3	133	0	266	0	50	3	10613.1	10625.2	1	154	1	46	0	5	2	1	2	0	0	2	0	0	23.9	0	172	75.4	5.61	101	5.5	0.519	46	6.72	260	4.5	169	1.99	77	100	0	5.6	0
113298	208	3	50	0	302	3	352	3	14	0	8555.65	8474.69	1	167	2	58	0	4	2	3	1	1	0	2	1	1	35.1	1	154.2	118.4	6.94	125	8.4	0.734	65	3.44	133	2.017	77	1.09	42	297	1	7.5	1
113300	100	1	74	1	306	3	380	3	19	1	51204.6	52139.8	1	152	2	47	0	3	1	3	1	1	0	2	1	1	37.6	1	163.4	112.8	6.49	117	5.8	1.095	97	5.15	199	3.181	122	1.47	57	259	1	4.4	0
113305	32.1	0	109	3	244	2	353	3	31	2	97896.4	102733	1	153	1	66	1	3	2	1	2	2	0	2	0	0	25.5	0	182.4	103.3			5.7			5.07	196			1.81	70	268	1	4.3	0
113311	184	2	147	3	164	0	311	1	47	3	3405.55	3610.94	2	167	1	70	1	3	0	1	0	2	0	2	0	0	27.9	0	175.1	108.2	5.77	104	5.4	1.298	115	4.32	167	2.715	107	1.01	39	275	1	4	0
113324	85.8	1	61	1	279	3	340	2	18	0	10516.6	11139.4	1	151	1	66	1	5	2	1	2	0	1	1	0	1	25.5	0	172.2	100.7			5.6			5.12	198			1.4	54	205	0	4.3	0
113325	95.2	1	289	3	12	0	322	2	27	2	212744	246812	2	172	1	28	0	3	2	3	1	1	1	2	0	0	18.7	0	177	77	5.55	100	5.1	0.632	56	4.11	159	2.121	80	1.71	66	248	0	8.1	1
113326	332	3	89	2	222	1	311	1	29	2	6692.51	7014.68	2	152	1	59	0	4	0	3	0	1	0	2	0	0	33	1	159.9	109.4			5.7			5.33	206			1.11	43	363	1	4.7	0
113327	132	2	69	1	264	2	333	2	21	1	11632.4	12172.3	2	170	1	32	0	4	0	3	0	2	0	2	0	0	41	1	169.8	118.4			6.3			5.92	229			1.09	42	223	0	4.3	0
113331	280	3	178	3	134	0	312	1	57	3	4855.36	5111.72	2	168	1	43	0	4	2	1	0	2	1	0	0	1	26.9	0	172.7	90.1	5.38	97	5.6	0.813	72	5.02	194	2.974	113	1.68	65	196	0	4.8	0
113332	11.6	0	39	0	359	3	398	3	10	0	23609.7	25054.5	2	151	2	26	0	3	1	1	1	1	1	2	0	0	25.3	0	166.5	82.2			5.5			3.31	128			1.14	44	171	0	3.6	0
113337	37	0	20	0	329	3	349	2	6	0	6013.32	6212.27	2	152	2	40	0	4	2	3	1	1	1	1	1	0	56	1	165.4	150.1			7.2			4.14	160			1.4	54	384	1	7.6	1
113341	108	2	54	0	207	1	261	0	21	1	11443.6	12830.7	1	159	2	53	0	5	2	1	2	0	0	1	0	0	28.2	1	163.4	102.8	5	90	5.9	0.621	55	4.32	167	2.638	99	1.4	54	237	0	5	0
113342	104	1	73	1	245	2	318	1	23	1	6812.12	6955.14	1	161	2	66	1	4	2	2	1	1	1	2	0	0	33.9	1	163.6	117.3			6.2			4.91	190			2.02	78	289	1	4.1	0
113344	205	3	172	3	99	0	271	0	63	3	21934.3	25466.1	2	154	1	23	0	5	2	3	0	1	1	2	0	0	21.5	0	179.5	83.1			5			4.91	190			1.24	48	213	0	4.5	0
113347	45.3	0	64	1	257	2	321	2	20	1	14888.4	14973.4	1	164	2	47	0	5	2	1	1	1	0	2	0	0	29.6	1	155	94.5	5.61	101	5.8	0.587	52	4.81	186	2.845	106	1.71	66	293	1	3.5	0
113349	146	2	66	1	236	2	302	1	22	1	31643.3	35216.8	1	156	1	34	0	3	2	3	2	2	1	1	0	1	39.6	1	181.7	123			5.5			3.88	150			0.8	31	366	1	6.9	0
113355	215	3	77	1	164	0	241	0	32	2	4133.12	4408.38	2	164	2	67	1	2	0	3	1	0	0	0	0	1	34.3	1	158.7	116.7	6.88	124	5.9	1.694	150	6.39	247	4.526	176	1.09	42	270	1	4.6	0
113357	31.9	0	79	1	288	3	367	3	22	1	12015.3	12958.5	2	159	2	74	1	1	1	1	2	0	1	0	1	1	23.7	0	157.8	92.3			6.7			4.63	179			1.73	67	314	1	4.1	0
113362	59	1	90	2	242	2	332	2	27	2	17780.5	19134.4	2	157	1	74	1	3	1	2	1	2	1	1	0	1	20.3	0	173.3	87.1	6.22	112	5.5	0.892	79	4.99	193	3.103	118	1.47	57	204	0	3.3	0
113363	59	1	64	1	295	3	359	3	18	0	73327.5	82866.2	1	151	2	64	1	5	1	2	0	2	0	0	1	1	30.9	1	165.8	109.1	6.16	111	6.1	0.982	87	4.86	188	2.819	108	1.6	62	304	1	6.6	0
113364	41	0	44	0	380	3	424	3	10	0	14200.6	15401.7	1	170	2	38	0	2	0	1	0	0	0	1	0	0	26.4	0	159.3	93.5	6.05	109	5.8	1.095	97	4.6	178	2.948	113	1.16	45	314	1	2.7	0
113365	57.2	1	124	3	200	1	324	2	38	3	12765.9	13707.6	2	165	2	34	0	5	2	3	1	1	1	2	0	0	20.5	0	160.3	75.9			5.3			5.64	218			1.86	72	166	0	3.7	0
113367	129	2	75	1	260	2	335	2	22	1	45927.9	49999.2	1	149	1	68	1	3	2	1	2	1	1	2	1	1	37	1	163.9	119.4	8.66	156	7.5	1.773	157	3.08	119	1.345	59	0.93	36	288	1	7.1	1
113368	101	1	72	1	281	3	353	3	20	1	10040.3	10610.1	2	170	1	45	0	4	1	3	0	1	0	2	0	1	22	0	157.3	77.5	4.94	89	5.7	0.519	46	3.93	152	2.069	77	1.63	63	236	0	3.6	0
113371	66.9	1	75	1	208	1	283	0	27	2	3842.68	4051.96	2	156	2	62	1	4	2	3	1	2	1	0	0	1	46.5	1	168.9	138.5			5.6			5.56	215			2.4	93	305	1	5.9	0
113373	206	3	123	3	214	1	337	2	36	3	17171.3	18930.1	2	156	1	33	0	3	2	1	1	1	1	2	0	1	22.8	0	185.2	91			5.3			5.48	212			1.68	65	196	0	5.6	0
113374	37.5	0	108	3	186	0	294	1	37	3	39010.9	42134.1	1	156	2	22	0	3	2	3	0	1	1	2	0	0	24	0	157.6	77.7			5.1			3.8	147			1.24	48	173	0	4.7	0
113378	65.8	1	81	2	201	1	282	0	29	2	31109.8	33291.8	1	156	1	80	1	2	2	1	2	0	1	2	0	1	28.7	1	174	109.8	5.66	102	5.4	0.531	47	4.55	176	2.224	83	2.09	81	218	0	5.3	0
113379	29.3	0	135	3	222	1	357	3	38	3	4349.43	4590.12	2	155	1	76	1	4	2	2	1	2	1	0	0	0	30.7	1	168.9	103.6	5.5	99	5.8	0.395	35	3.67	142	1.681	61	1.81	70	316	1	6.9	0
113386	31.1	0	43	0	303	3	346	2	12	0	29648.9	32275.2	1	172	2	24	0	4	1	3	0	1	1	2	0	0	47.4	1	160.5	114	6.49	117	5.7	1.095	97	5.28	204	3.362	129	1.42	55	312	1	5.9	0
113401	71.7	1	180	3	190	0	370	3	49	3	32967.9	35476	1	169	2	21	0	5	2	3	2	0	0	2	0	0	21.3	0	157	67.3	4.94	89	5	0.395	35	4.6	178	2.224	82	2.2	85	156	0	5.1	0
113405	181	2	80	1	255	2	335	2	24	1	21086.8	22813.1	1	165	2	59	0	2	1	1	0	1	1	2	1	1	29.5	1	162.6	106			7.8			6.54	253			0.98	38	335	1	7.9	1
113409	102	1	43	0	210	1	253	0	17	0	41755.5	41853.1	1	157	2	30	0	3	1	3	0	2	1	0	0	0	25.8	0	159.4	86			5.4			4.14	160			0.78	30	334	1	5.2	0
113413	87.2	1	70	1	214	1	284	0	25	1	31245	33049.4	1	172	2	32	0	4	1	1	1	1	1	2	0	0	31.4	1	161	97.3	5.72	103	5.2	0.294	26	3.7	143	2.095	78	1.47	57	170	0	4.2	0
113418	26.2	0	87	2	298	3	385	3	23	1	22308.5	23968.8	2	156	2	29	0	3	2	1	0	1	1	2	0	0	23.3	0	161.6	88.3			5			4.16	161			1.5	58	250	1	3.7	0
113420	220	3	78	1	247	2	325	2	24	1	4371.19	4737.32	2	155	2	65	1	1	0	1	0	0	0	0	0	1	32	1	160.5	104.8			5.8			5.3	205			1.42	55	310	1	9.2	1
113423	94.9	1	101	2	193	0	294	1	34	3	10066.5	10870.4	2	169	1	22	0	4	0	3	1	2	1	2	0	0	17.1	0	162	62.3			5			3.9	151			1.42	55	162	0	4.6	0
113425	42.9	0	74	1	307	3	381	3	19	1	21337.8	21946	1	165	2	55	0	2	2	1	1	1	1	2	0	0	26	0	172.2	93.1	5.27	95	5.5	1.005	89	7.27	281	5.094	195	1.71	66	192	0	4.3	0
113430	779	3	102	2	67	0	169	0	60	3	4063.32	4171.28	2	169	1	63	1	5	2	1	2	2	1	2	1	1	26.6	0	160.8	91.5	7.44	134	6	1.106	98	4.34	168	2.172	85	1.66	64	379	1	3.7	0
113435	45.4	0	47	0	357	3	404	3	12	0	62432.3	63553.3	1	153	2	21	0	2	2	3	2	1	1	2	0	0	38.2	1	166.8	115.7	4.83	87	5.4	1.231	109	5.95	230	3.491	135	1.89	73	400	1	5.5	0
113436	13.5	0	67	1	289	3	356	3	19	1	9151.01	10204.6	2	171	2	47	0	4	2	3	2	1	1	2	0	0	23.5	0	168.5	84			5.4			4.99	193			1.32	51	228	0	5	0
113440	18	0	198	3	202	1	400	3	50	3	23961.1	23098.3	1	162	2	58	0	2	2	1	2	0	1	2	0	0	32.9	1	173.3	117.7	6.27	113	5.7	1.648	146	4.94	191	2.715	108	1.47	57	218	0	4.7	0
113442	259	3	80	1	249	2	329	2	24	1	12983.6	14189	1	159	1	22	0	1	2	3	2	0	1	2	0	0	41.2	1	171.2	124.6	5.94	107	5.5	0.937	83	5.43	210	3.595	138	1.4	54	306	1	9.4	1
113443	215	3	127	3	265	2	392	3	32	2	15515.4	16048	1	161	1	46	0	5	2	1	2	2	0	2	1	1	35.3	1	182.1	120.1	12.3	221	9.1	3.037	269	4.58	177	2.327	106	0.85	33	400	1	24	1
113450	189	2	48	0	212	1	260	0	18	0	10318.8	11049.6	2	162	2	60	1	4	2	2	0	2	0	1	0	1	34.7	1	159.8	111.2	5.83	105	5.5	1.592	141	3.52	136	1.965	80	0.83	32	183	0	5.1	0
113452	664	3	106	3	150	0	256	0	41	3	10266.8	12222	2	167	1	80	1	3	2	1	1	0	1	2	0	1	28.6	1	164	105			5.3			3.52	136			1.68	65	269	1	9.8	1
113456	23.7	0	37	0	317	3	354	3	10	0	16896.2	21024.9	2	158	2	80	1	3	1	2	1	1	0	0	1	1	23.5	0	151.4	96.8			6.3			3.78	146			1.68	65	316	1	8.3	1
113461	42.2	0	68	1	293	3	361	3	19	1	5947.1	6689.39	2	171	1	51	0	5	2	1	2	1	0	2	0	0	26.7	0	174.8	96.7			6.1			3.8	147			1.27	49	236	0	4.5	0
113462	152	2	71	1	239	2	310	1	23	1	15279.9	16436.6	2	165	1	38	0	1	0	1	0	1	1	2	0	0	28.8	1	159.5	92.8	6.27	113	5.3	0.395	35	4.97	192	3.103	116	1.68	65	274	1	4.9	0
113464	32.4	0	36	0	263	2	299	1	12	0	41216.9	48300.3	2	159	2	20	0	3	0	3	0	1	1	2	0	0	23.5	0	156.7	71.1			4.8			4.06	157			1.47	57	175	0	5.4	0
113473	22.6	0	78	1	261	2	339	2	23	1	7551.05	8214.4	2	170	2	80	1	4	2	1	2	1	0	2	0	1	23.8	0	159.1	81.4			5.7			4.97	192			2.12	82	207	0	5.3	0
113475	180	2	79	1	270	2	349	2	23	1	25070.6	29065.1	2	172	2	80	1	3	1	2	1	1	0	2	1	1	22.6	0	157.8	92.6			6			5.77	223			1.84	71	225	0	4.4	0
113479	42.7	0	77	1	256	2	333	2	23	1	137290	145124	2	157	2	60	1	3	2	2	1	0	1	0	0	0	23.8	0	154.6	89.7	5.61	101	5.8	0.61	54	4.76	184	2.457	92	2.02	78	193	0	8.1	1
113480	119	2	130	3	261	2	391	3	33	3	15022.6	16753.1	1	169	1	41	0	5	2	1	2	1	0	2	0	0	25.2	0	180.1	99.6			5.2			4.99	193			1.32	51	149	0	2.8	0
113487	155	2	68	1	249	2	317	1	21	1	17301.2	17944.7	1	168	2	52	0	4	1	1	2	1	1	0	0	1	46.6	1	159.9	132.2	5.88	106	6.4	0.858	76	4.89	189	3.258	124	1.24	48	332	1	8.1	1
113488	28.7	0	100	2	314	3	414	3	24	1	19534.5	25282.6	2	158	2	80	1	3	0	2	1	1	0	0	0	0	28.5	1	156.5	113.2	4.88	88	5.9	1.4	124	6.28	243	3.414	134	2.22	86	195	0	3.5	0
113492	162	2	70	1	192	0	262	0	27	2	5142.34	5490.37	1	163	1	61	1	4	2	2	0	1	0	1	0	1	24	0	164.7	83			5.9			4.16	161			1.37	53	240	1	5.8	0
113493	173	2	90	2	251	2	341	2	26	2	27066.7	28337.9	2	159	1	46	0	3	2	1	2	2	1	2	0	1	25.8	0	181	91.8			5.5			3.36	130			1.58	61	234	0	4.5	0
113499	114	2	80	1	194	0	274	0	29	2	39744.2	46108.7	2	168	1	23	0	3	2	3	1	2	1	2	0	0	23	0	176.1	79			5.1			3.62	140			1.27	49	190	0	7.2	1
113500	133	2	79	1	188	0	267	0	30	2	48848.5	53506.2	2	162	2	80	1	3	1	1	1	1	1	2	0	1	27.9	0	156.9	99.8			5.6			5.02	194			2.12	82	226	0	3.4	0
113505	36.9	0	50	0	282	3	332	2	15	0	17570.5	19140.8	1	151	2	29	0	4	2	1	2	0	0	2	0	0	29.4	1	166	90.7			5.4			3.26	126			1.01	39	305	1	4.7	0
113509	144	2	95	2	214	1	309	1	31	2	53885.2	59740.6	2	170	1	26	0	3	2	3	2	1	1	2	0	1	24.2	0	176.9	76.8			5.4			3.83	148			1.24	48	199	0	3.4	0
113510	71.3	1	52	0	269	2	321	2	16	0	22375	23475.6	1	166	2	68	1	4	1	2	2	1	1	2	1	1	31.5	1	163.2	112.1	6.22	112	6.2	1.061	94	3.88	150	2.327	90	1.06	41	343	1	8.2	1
113511	103	1	61	1	238	2	322	2	27	2	3959.56	4139.66	1	150	2	66	1	4	2	3	0	0	0	1	1	1	37	1	153.7	109.7			6.7			3.47	134			1.09	42	293	1	7.6	1
113514	268	3	104	3	230	1	334	2	31	2	12776.8	13816.9	1	149	1	42	0	2	2	1	0	2	0	0	0	1	38.4	1	165.4	115.5			5.9			5.82	225			1.11	43	377	1	6.3	0
113521	79.5	1	112	3	262	2	374	3	30	2	26053.7	29506.9	2	163	1	72	1	3	2	3	1	0	1	1	0	1	28.2	1	169.9	107.5			5.4			6.15	238			1.24	48	254	1	3.5	0
113527	572	3	125	3	201	1	326	2	38	3	27197.3	28873.2	1	162	1	40	0	1	0	1	1	0	1	2	1	1	34.3	1	165.1	109.6	9.6	173	7.4	0.621	55	3.88	150	2.508	94	1.09	42	206	0	4	0
113528	199	3	66	1	169	0	235	0	28	2	21967.4	21870.6	2	162	1	79	1	3	1	1	1	0	1	2	1	1	31.7	1	169.9	121.1			10.1			4.09	158			0.88	34	281	1	3.3	0
113531	32.2	0	102	2	218	1	320	2	32	2	13868.1	15340.4	1	171	2	25	0	2	0	1	0	0	0	2	0	0	28.5	1	143.6	89	5.72	103	5.7	1.231	109	5.48	212	3.646	140	1.27	49	248	1	4	0
113532	5.01	0	20	0	434	3	454	3	4	0	19529.9	22469.7	1	169	2	43	0	5	2	1	2	1	0	2	0	1	27.1	0	161.6	95.2			5.5			4.63	179			1.66	64	197	0	7	1
113541	100	1	101	2	189	0	290	1	35	3	6622.38	7112.55	2	171	1	79	1	4	2	1	1	0	0	2	0	1	29.3	1	161	101.5			6			4.34	168			0.98	38	232	0	4.7	0
113542	138	2	58	0	285	3	343	2	17	0	14608.2	15028.7	1	156	1	52	0	2	2	1	0	2	1	0	1	1	28.1	1	156.7	99.7			7			8.3	321			1.01	39	302	1	8.4	1
113547	23.2	0	62	1	251	2	313	1	20	1	14874.7	16539.4	1	163	2	74	1	4	1	3	1	2	0	0	1	1	39.8	1	162.2	117.1	5.61	101	5.9	0.677	60	3.65	141	1.681	63	1.66	64	344	1	3.7	0
113551	52.6	1	69	1	233	2	302	1	23	1	14929.2	15438.2	2	156	2	37	0	1	2	2	0	0	1	2	0	0	26.9	0	167.1	94.2			5.2			4.11	159			1.71	66	301	1	3.5	0
113552	102	1	75	1	194	0	269	0	28	2	8356.31	9409.51	1	150	1	80	1	3	2	1	2	1	0	0	0	1	33.3	1	175	119.3			5.4			4.63	179			1.29	50	289	1	6.4	0
113558	62	1	92	2	251	2	343	2	27	2	49575.5	53440.6	2	149	1	33	0	2	1	1	2	2	1	2	0	1	26.2	0	181.6	90			5.4			4.27	165			1.45	56	195	0	4.9	0
113560	62.9	1	71	1	270	2	341	2	21	1	6094.68	6443.11	1	165	2	61	1	1	0	1	1	0	1	2	0	1	28.5	1	157	104.4	4.94	89	5.3	0.982	87	4.16	161	2.327	89	1.4	54	249	1	3	0
113562	259	3	57	0	217	1	274	0	21	1	69883.6	72766.1	2	149	1	36	0	3	1	3	0	2	1	2	0	0	29	1	172.7	100.2			4.9			4.76	184			1.4	54	232	0	6.8	0
113573	478	3	104	3	155	0	259	0	40	3	34174.6	36135.9	1	163	2	53	0	3	2	3	1	0	1	0	0	1	30.2	1	158.9	103.4	6.16	111	6	0.982	87	7.14	276	5.353	204	1.34	52	246	1	5.9	0
113574	172	2	80	1	275	3	355	3	23	1	148909	162404	2	172	1	33	0	3	2	1	2	1	1	0	0	1	39.5	1	171.3	123.5	6.16	111	5.4	1.603	142	5.04	195	3.258	128	1.06	41	346	1	4.6	0
113576	236	3	108	3	200	1	308	1	35	3	17902.6	19457.8	1	154	1	43	0	5	2	3	2	2	1	2	0	1	25.7	0	175.3	92.7	6.49	117	5.2	0.768	68	3.85	149	2.095	80	1.4	54	198	0	3.8	0
113578	194	2	91	2	202	1	293	1	31	2	15256.6	16110.4	2	170	1	26	0	4	2	3	1	0	1	1	0	0	24.5	0	176.2	82.7	5.22	94		0.44	39	3.83	148	2.379	88	1.24	48	184	0	4.2	0
113580	368	3	96	2	151	0	247	0	39	3	8096.82	8826.32	1	158	2	77	1	4	2	1	2	0	0	1	0	1	33.4	1	160.2	102	6.05	109	6	0.869	77	2.28	88	0.983	37	0.91	35	313	1	5.8	0
113581	260	3	120	3	168	0	288	0	42	3	24827	27249.2	2	162	2	75	1	2	2	1	0	0	0	2	1	1	26.1	0	164	97.8			11			4.5	174			1.14	44	352	1	5.3	0
113583	38.6	0	120	3	323	3	443	3	27	2	11631.4	12778.4	1	162	2	33	0	5	2	1	2	0	1	2	0	0	23.3	0	165.1	76.3			5.2			4.91	190			2.09	81	157	0	3.7	0
113586	132	2	111	3	167	0	278	0	40	3	11221.4	11621.2	2	166	1	70	1	1	2	1	0	1	1	2	0	1	31.5	1	163.3	102.7			5.3			3.08	119			1.11	43	322	1	6	0
113597	76.3	1	92	2	241	2	333	2	28	2	35911.4	39011.1	1	168	2	72	1	3	2	2	2	1	1	0	0	1	36.6	1	156.2	114.6			5.7			4.06	157			1.09	42	351	1	5.2	0
113600	189	2	81	2	261	2	342	2	24	1	24473.1	32032.1	2	149	2	80	1	3	0	3	1	1	0	2	0	1	25.1	0	151.5	90.6			5.7			6.59	255			1.97	76	190	0	3.9	0
113602	143	2	79	1	163	0	242	0	33	3	30531.4	33505.4	1	156	1	45	0	2	1	1	1	2	1	2	0	0	25.7	0	165.1	92.3			5.2			5.43	210			1.03	40	146	0	5.8	0
113616	92.5	1	94	2	256	2	350	3	27	2	7361.71	7815.55	1	151	1	66	1	1	1	3	1	1	1	2	0	1	28.7	1	166.3	101.8	5.22	94	5.7	0.677	60	4.01	155	2.121	80	1.58	61	233	0	5.1	0
113619	122	2	94	2	246	2	340	2	28	2	32735.9	35443.5	1	157	2	80	1	3	2	2	1	0	0	2	0	1	34.5	1	151.5	105			5.7			5.02	194			1.6	62	258	1	5.9	0
113620	5.34	0	47	0	368	3	415	3	11	0	17564.6	20208.5	2	153	2	48	0	5	2	1	2	1	1	2	0	0	20.7	0	163.1	76.6			5.4			6.26	242			1.55	60	205	0	3.6	0
113621	63	1	76	1	312	3	388	3	20	1	16675.2	19968	1	156	2	58	0	3	0	2	0	1	1	2	0	0	24.1	0	159.6	90.7	5.66	102	5.4	0.745	66	5.84	226	3.724	141	1.78	69	271	1	3.8	0
113630	103	1	80	1	217	1	297	1	27	2	19138.1	19675.7	2	153	1	39	0	5	2	1	2	0	1	2	0	0	32	1	174.1	110.1			5.4			4.86	188			1.09	42	209	0	5.4	0
113631	195	2	89	2	214	1	303	1	29	2	6070.63	6319.04	1	151	2	64	1	1	0	1	1	0	1	1	1	1	32.4	1	165.2	96.5	5.27	95	7.7	2.19	194	4.24	164	1.991	87	1.24	48	322	1	7	1
113633	198	3	91	2	230	1	321	2	28	2	24003.7	27071.9	1	167	1	29	0	5	2	1	2	1	1	2	0	0	24.4	0	177.9	89.7	5.83	105	5.4	1.535	136	4.19	162	2.353	95	1.14	44	244	1	3.4	0
113642	157.3	2	71	1	254	2	325	2	22	1	9981.67	10557.2	1	162	1	47	0	5	2	1	0	1	0	0	0	0	32.6	1	173.5	116.1			5.7			4.76	184			1.22	47	355	1	5.4	0
113646	30.8	0	60	0	272	3	332	2	18	0	15034.5	15480.2	1	165	2	47	0	4	2	1	0	2	1	2	0	1	43.9	1	169.7	129.7			6.4			5.25	203			1.06	41	372	1	9.6	1
113649	146	2	62	1	201	1	263	0	24	1	112513	118104	2	158	1	55	0	3	1	1	2	1	1	2	1	1	41.3	1	184.7		15.8	285	9.9	3.522	312	3.23	125	0.853	61	0.78	30	400	1	6.1	0
113651	72.2	1	101	2	198	1	299	1	34	3	16456.5	18615.9	2	165	2	62	1	5	2	2	0	1	0	0	1	1	44.6	1	147	123.1			5.6			3.7	143			1.73	67	321	1	5.9	0
113652	110	2	105	3	237	2	342	2	31	2	5683.16	6495.12	1	170	1	26	0	5	2	1	1	1	1	2	0	0	24.3	0	172.5	88.7	6.38	115	5.8	2.145	190	5.35	207	3.181	128	1.19	46	328	1	5	0
113661	30.7	0	117	3	341	3	458	3	26	2	31891.4	33695.1	2	168	2	24	0	3	2	1	2	0	1	2	0	0	19.8	0	171	73	5.38	97	5	0.813	72	4.86	188	2.56	97	1.94	75	193	0	3.1	0
113664	2990	3	72	1	176	0	248	0	29	2	5200.06	5267.95	1	168	1	80	1	4	0	2	0	1	1	1	0	1	21.9	0	171	85.8			5.1			6.57	254			2.35	91	224	0	4.2	0
113666	662	3	114	3	131	0	245	0	47	3	23396	25521.5	2	150	1	34	0	3	0	2	1	1	1	2	1	1	36.7	1	185.1	117.2	10.3	185	7.1	1.084	96	4.73	183	3.284	126	0.96	37	397	1	9	1
113674	441	3	111	3	163	0	274	0	41	3	17548.1	19505.7	1	158	1	80	1	3	2	2	2	0	1	2	0	1	32.3	1	168.3	111.7			5.5			4.86	188			1.97	76	330	1	5.5	0
113677	37.4	0	108	3	278	3	386	3	28	2	19652.7	19687.8	2	156	2	33	0	3	2	1	2	2	0	2	0	0	25.3	0	167.5	82.2			5.1			4.86	188			1.89	73	258	1	5.2	0
113678	26	0	85	2	215	1	300	1	28	2	10021.7	10887.9	1	168	2	47	0	4	2	2	1	0	1	2	0	0	30.6	1	175.2	112			5.7			3.65	141			1.47	57	233	0	4.3	0
113684	380	3	89	2	241	2	330	2	27	2	7783.62	8803.5	2	158	1	71	1	3	1	1	1	2	1	2	1	1	37.7	1	181.9	126.2	8.33	150	7.4	1.423	126	5.17	200	3.129	122	1.4	54	396	1	5.4	0
113687	21.4	0	36	0	319	3	355	3	10	0	7622.91	7882.65	1	150	2	45	0	4	2	1	2	2	1	2	1	1	34.1	1	158.2	105.3			7			4.32	167			1.03	40	354	1	4.1	0
113695	236	3	64	1	260	2	324	2	20	1	65041.7	75002.1	2	164	1	25	0	3	1	3	2	2	1	2	0	1	34.4	1	187.7	122.9			5.1			4.76	184			1.09	42	346	1	8.8	1
113696	48.3	0	132	3	138	0	270	0	49	3	23873	25949.3	2	158	1	39	0	3	2	1	1	0	1	1	0	0	21.8	0	174	78.2	5.33	96	5.2	0.519	46	4.03	156	2.586	96	1.22	47	210	0	5.6	0
113699	86.9	1	58	0	279	3	337	2	17	0	9959.47	10701.5	1	149	2	61	1	2	1	1	0	1	0	2	0	1	32.4	1	159	97.1	5.5	99	5.4	0.79	70	4.94	191	3.233	123	1.34	52	260	1	4.2	0
113701	66.6	1	129	3	274	3	403	3	32	2	14827.2	16026.8	1	158	1	27	0	1	0	1	0	2	0	0	0	0	24.7	0	161.4	81.8	5.16	93	5.1	1.061	94	5.28	204	3.155	121	1.63	63	142	0	3.8	0
113702	622	3	105	3	258	2	363	3	29	2	9624.55	10205.1	1	169	1	57	0	5	2	1	2	1	1	0	0	1	26.3	0	170	91.6			6.2			6.49	251			1.09	42	324	1	4.8	0
113704	179	2	79	1	251	2	330	2	24	1	20366.7	19975.9	2	158	1	43	0	3	1	1	0	1	0	0	0	0	39	1	189.7	131.6			5.4			5.25	203			0.7	27	393	1	8.3	1
113706	87.1	1	85	2	228	1	313	1	27	2	7239.19	7956.4	2	171	1	48	0	4	2	1	2	0	1	2	0	1	32.4	1	179	114.6	5.44	98	5.5	0.948	84	3.83	148	2.302	88	1.09	42	236	0	6.1	0
113707	52.1	1	71	1	240	2	311	1	23	1	6221.27	6715.78	1	155	1	73	1	1	0	1	0	1	1	0	0	0	26.7	0	169.5	99.2			5.5			4.97	192			1.55	60	270	1	3.8	0
113709	28.2	0	75	1	238	2	322	2	27	2	13246.5	14040.1	2	170	1	38	0	5	0	1	0	2	1	0	0	1	27.9	0	174.7	97.4			6.1			5.35	207			0.91	35	298	1	4.9	0
113714	123	2	177	3	159	0	336	2	53	3	23039.1	23542.2	1	171	1	37	0	2	2	3	1	1	1	2	0	0	25.4	0	171.5	82.6			4.6			5.66	219			1.29	50	138	0	4.4	0
113715	117	2	91	2	210	1	301	1	30	2	8615.17	10312.7	2	167	1	80	1	3	2	1	1	0	1	0	0	1	29	1	179.3	111.2	5.94	107	5.5	1.885	167	6.1	236	4.008	158	1.24	48	187	0	72	1
113717	129	2	103	3	288	3	391	3	26	2	12061.6	13450.9	1	169	1	51	0	5	2	1	2	1	0	1	1	0	25.6	0	167.4	75	10.8	194	7.2	1.423	126	5.28	204	3.569	138	1.06	41	284	1	5	0
113727	8.92	0	44	0	350	3	394	3	11	0	14978.3	16646.7	2	172	2	41	0	5	2	1	2	1	1	1	0	0	21.4	0	160.9	80.7	5.27	95	4.7	1.231	109	5.28	204	3.258	126	1.45	56	178	0	3.6	0
113730	30.8	0	72	1	306	3	378	3	19	1	3863.62	4404.05	2	167	1	80	1	3	0	1	0	0	0	0	1	1	24.2	0	177.7	97			6.2			4.71	182			2.17	84	242	1	3.3	0
113731	30.8	0	165	3	183	0	348	2	47	3	107731	111862	1	166	2	26	0	3	2	3	1	2	1	2	0	0	22.3	0	168.7	76.3			5.1			4.5	174			1.66	64	191	0	3.5	0
113734	97.1	1	81	2	178	0	259	0	31	2	8573.82	9983.29	1	157	1	74	1	3	0	2	1	1	0	2	0	1	30.5	1	174.2	113.9			5.4			4.06	157			1.19	46	323	1	12.3	1
113735	81.2	1	51	0	264	2	315	1	16	0	69455.5	74775.2	2	164	1	50	0	3	2	1	2	0	1	1	0	0	30.6	1	174.1	100			5.4			5.66	219			1.4	54	267	1	3.7	0
113738	523	3	109	3	208	1	317	1	34	3	24536.7	26723.8	1	156	2	55	0	2	1	1	0	0	0	2	1	0	26.9	0	157.8	89			10.6			4.71	182			1.32	51	276	1	4.6	0
113742	7.7	0	29	0	371	3	400	3	7	0	7942.25	8499.72	2	152	2	21	0	5	2	3	1	1	1	2	0	0	22	0	160.8	75.6			5.4			3.44	133			1.66	64	180	0	4.6	0
113750	239	3	83	2	290	3	373	3	22	1	3970.29	4209.17	2	164	1	60	1	5	2	1	2	0	1	0	1	1	37	1	188	130.1			6.3			3.93	152			0.96	37	385	1	12.9	1
113751	94.7	1	96	2	230	1	326	2	29	2	134468	139418	2	172	1	61	1	3	1	1	1	0	0	0	1	1	31.3	1	183.5	115.3	7.72	139	7	1.75	155	6.15	238	4.293	167	1.06	41	371	1	5.2	0
113754	65.4	1	194	3	166	0	360	3	54	3	47030.9	53335.6	2	171	2	49	0	3	2	2	2	1	1	2	0	1	23.8	0	172.9	89.5			5.1			5.3	205			1.63	63	203	0	4.2	0
113761	47.1	0	67	1	286	3	353	3	19	1	39768.2	46926.1	1	149	1	25	0	5	0	3	1	2	1	2	0	0	25.5	0	179.9	90.1	5.77	104	5.5	0.96	85	5.15	199	3.077	118	1.63	63	197	0	4.5	0
113762	380	3	99	2	240	2	339	2	29	2	10299.8	11070.7	2	161	1	64	1	5	0	1	1	2	0	0	0	0	22.2	0	164.8	77.8			5.5			4.91	190			1.81	70	196	0	3.7	0
113763	74.8	1	55	0	312	3	367	3	15	0	8961.91	9538.05	2	152	2	25	0	5	2	1	2	0	1	0	0	0	38.7	1	164.6	123.4	5.11	92	5.1	1.66	147	5.12	198	3.129	124	1.24	48	264	1	5.2	0
113766	63.7	1	50	0	234	2	284	0	18	0	22793.3	24308.4	2	156	2	58	0	3	2	1	1	2	0	2	0	0	26.2	0	169	97.8	5.55	100	5.5	0.632	56	5.48	212	4.034	152	1.16	45	214	0	3.3	0
113767	102	1	69	1	240	2	309	1	22	1	16220	17132.8	1	149	1	23	0	2	2	3	2	1	1	2	0	0	44	1	183.8	138.6			5.4			4.65	180			0.88	34	352	1	7.3	1
113769	27.8	0	65	1	245	2	310	1	21	1	24109.9	27735.7	1	158	2	36	0	3	0	2	0	2	0	0	0	0	30.3	1	163.6	95.7			5.4			4.73	183			1.19	46	232	0	5.3	0
113775	145	2	60	0	260	2	320	2	19	1	13854.9	14163.1	3	156	2	67	1	2	2	1	1	1	0	2	0	0	23.5	0	159.9	85	5.44	98	6.3	0.926	82	7.16	277	4.629	176	2.12	82	216	0	4.9	0
113777	260	3	122	3	188	0	310	1	39	3	3700.37	3900.28	2	150	1	69	1	4	1	1	0	1	1	2	0	1	26.7	0	172.2	97.5	5.83	105	5.9	1.174	104	3.75	145	1.371	55	1.84	71	265	1	7.9	1
113785	59.8	1	89	2	243	2	332	2	27	2	5074.11	5435.35	2	151	2	50	0	1	0	1	1	0	1	2	1	1	29.4	1	158.2	100.3	7.38	133	6.7	1.569	139	4.86	188	3	119	1.14	44	299	1	4.9	0
113787	633	3	68	1	183	0	251	0	27	2	40672.3	43194.3	1	157	1	71	1	3	2	2	1	0	1	1	0	0	31.7	1	165.8	112.1			5.8			3.05	118			1.06	41	199	0	75	1
113788	18.8	0	41	0	318	3	359	3	11	0	21888.8	23110.1	3	156	2	25	0	4	2	1	2	0	1	1	0	0	39.1	1	170.3	117.3	5.22	94	5.3	0.576	51	3.98	154	2.198	82	1.53	59	288	1	4.8	0
113794	64.8	1	49	0	280	3	329	2	15	0	15001.2	15526.9	2	153	2	35	0	5	0	1	2	0	0	0	0	0	25.3	0	161.8		6.05	109	5.4	2.766	245	4.29	166	2.146	95	0.88	34	254	1	4.9	0
113799	247	3	176	3	136	0	312	1	56	3	51153	54848.1	1	164	1	71	1	3	2	1	1	2	1	2	0	0	20.3	0	168.8	79.6	5.83	105	5.7	1.129	100	5.35	207	3.258	126	1.58	61	168	0	3.4	0
113801	47.8	0	61	1	230	1	291	1	21	1	12605.6	13358.4	2	163	2	45	0	3	2	1	0	2	1	2	0	1	40.1	1	161.8	125.3			6.1			5.02	194			1.4	54	337	1	4.4	0
113803	150	2	50	0	217	1	267	0	19	1	5027.34	5509.69	2	152	1	55	0	4	2	1	1	1	0	2	0	1	26.1	0	182.2		5.72	103	5.8	0.339	30	3.59	139	2.198	82	1.24	48	210	0	4.3	0
113807	51.1	0	78	1	342	3	420	3	19	1	22267.5	24517.6	1	162	2	28	0	2	0	1	0	0	1	0	0	1	31.8	1	165.7	115	4.77	86	5.3	0.869	77	5.64	218	3.931	149	1.32	51	235	0	5.8	0
113808	28.6	0	87	2	213	1	300	1	29	2	6484.15	6930.76	2	171	2	32	0	4	0	3	0	1	0	2	0	0	40.7	1	162.2	123.5	6.49	117	5.5	0.824	73	3.57	138	1.914	74	1.27	49	268	1	5.4	0
113810	229	3	161	3	179	0	340	2	47	3	10593	11947.5	2	169	1	40	0	5	1	1	0	2	0	2	0	1	29.9	1	169.4	102.6	5.66	102	4.8	3.319	294	5.77	223	3.233	141	1.01	39	359	1	6.3	0
113812	22.8	0	76	1	266	2	342	2	22	1	12187.7	13027.1	1	149	2	32	0	2	0	3	0	2	1	2	0	0	22.2	0	162.9	79			5.3			5.61	217			1.29	50	203	0	5	0
113813	131	2	75	1	214	1	289	0	26	2	26354.9	28041.2	1	153	1	20	0	4	2	3	2	1	0	2	0	0	29.4	1	170.2	88	4.77	86	4.7	0.621	55	3.72	144	2.379	89	1.06	41	243	1	6.1	0
113815	9.45	0	12	0	473	3	485	3	2	0	3689.56	4060.48	2	161	1	71	1	1	0	2	0	0	0	2	0	1	25.2	0	168.1	100.2			5.7			3.72	144			1.5	58	282	1	8.1	1
113816	231	3	64	1	266	2	330	2	19	1	30327.2	30574.3	2	159	1	49	0	3	2	1	2	1	1	2	0	1	36.9	1	181.6	126			5.7			3.88	150			1.01	39	344	1	8.4	1
113819	191	2	76	1	225	1	301	1	25	1	8115.65	8428.74	1	164	1	60	1	4	2	1	2	0	1	1	1	1	28.2	1	177.1	99			13.1			4.94	191			1.55	60	243	1	4.4	0
113824	129	2	83	2	201	1	284	0	29	2	23634	24685.1	2	166	1	36	0	2	2	1	1	0	1	2	0	1	28.6	1	176.4	99.2	4.5	81	5.1	0.61	54	3.28	127	1.94	73	1.06	41	196	0	8.4	1
113825	13.2	0	118	3	253	2	371	3	32	2	11720.4	12114.2	2	167	2	66	1	3	1	2	1	2	0	0	0	1	26.7	0	151.9	96.9			6.1			5.02	194			2.07	80	236	0	3.9	0
113827	54.9	1	116	3	177	0	293	1	40	3	14429	17621.8	1	167	1	80	1	3	0	2	1	1	0	2	0	1	21.4	0	160.3	83.7	5.83	105	5.8	0.745	66	4.97	192	2.508	95	2.12	82	165	0	3.4	0
113828	169	2	64	1	265	2	329	2	19	1	17357.8	17676.5	2	161	2	42	0	1	0	1	2	0	1	2	0	0	31.4	1	170.2	93.9	4.55	82	5.1	0.587	52	5.15	199	3.258	122	1.63	63	246	1	6.3	0
113831	995	3	93	2	109	0	202	0	46	3	17232.4	19863	1	161	1	80	1	3	2	2	0	1	1	0	1	1	28	1	173.9	105.6			6.1			3.13	121			1.16	45	289	1	7.8	1
113840	167	2	143	3	194	0	337	2	42	3	11881.3	12098.8	2	153	1	62	1	5	2	1	2	1	1	2	1	1	23.6	0	166	88.1	9.05	163	7.2	1.14	101	4.4	170	2.612	101	1.27	49	311	1	6.8	0
113841	176	2	125	3	205	1	330	2	38	3	45701.9	50388	1	150	1	57	0	3	2	1	2	0	1	0	1	1	33.1	1	184.3	120.3			5.8			3.03	117			1.16	45	283	1	5.6	0
113843	25.1	0	40	0	308	3	348	2	11	0	15108.9	18061.6	2	167	2	80	1	3	2	1	2	0	0	1	0	1	25.7	0	156.1	103.7			6.2			3.52	136			1.34	52	210	0	19	1
113846	69.9	1	101	2	186	0	287	0	35	3	134334	145016	1	153	2	58	0	3	2	1	2	0	1	2	0	0	24.2	0	171.9	82.7			5.4			5.4	209			2.28	88	200	0	6.6	0
113847	16.4	0	56	0	464	3	520	3	11	0	5787.38	5780.84	2	155	2	51	0	1	0	1	0	0	0	2	0	1	28.5	1	153.3	90.3			5.4			6.39	247			1.19	46	295	1	3.6	0
113851	454	3	92	2	174	0	266	0	35	3	7852.92	8268.52	1	172	1	67	1	4	2	1	2	0	1	0	0	1	37.5	1	181.4	131.8			4.8			4.89	189			1.24	48	273	1	25.1	1
113852	121	2	90	2	244	2	334	2	27	2	13152.2	14461.1	1	161	2	78	1	1	1	1	1	0	1	1	0	1	27.9	0	151.4	92.4	5.77	104	5.4	1.66	147	4.81	186	2.896	115	1.16	45	277	1	14.8	1
113854	91.8	1	106	3	291	3	397	3	27	2	11241.5	11933.9	2	169	2	70	1	2	2	1	2	0	1	2	0	1	36.2	1	145.1	98.4			6.1			5.56	215			1.86	72	246	1	3.4	0
113856	114	2	76	1	234	2	310	1	25	1	18226.8	20616.3	2	153	2	63	1	3	1	1	1	0	1	0	1	1	49.1	1	163.3	142.4	9.16	165	7.1	2.473	219	4.09	158	2.017	91	0.93	36	347	1	7.2	1
113860	7.13	0	17	0	347	3	364	3	5	0	3641.3	4026.46	2	151	2	51	0	5	2	1	2	0	0	0	1	1	28.9	1	152.3	99.7	6.77	122	7.8	0.971	86	4.14	160	1.5	58	2.2	85	224	0	3.6	0
113862	15.1	0	80	1	329	3	409	3	20	1	6267.47	6708.35	2	163	2	61	1	2	1	1	0	2	0	0	0	1	18.8	0	155.7				5.4			5.72	221			2.38	92	230	0	3.1	0
113866	303	3	114	3	107	0	221	0	52	3	77448.8	94853.8	2	166	2	58	0	3	0	1	2	0	0	2	0	1	21.5	0	163.4	83.1			5.5			4.53	175			1.53	59	193	0	4.1	0
113868	34.8	0	42	0	370	3	412	3	10	0	28915.9	33450.7	2	172	2	37	0	3	0	2	0	1	0	0	1	1	50.7	1	169.5	144	16	288	10.9	7.271	644	4.76	184			0.75	29	367	1	23.5	1
113869	134	2	104	3	230	1	334	2	31	2	5000.13	5795.87	1	150	1	80	1	3	0	2	1	0	0	2	1	1	24.5	0	174	94.7			6.5			4.78	185			1.73	67	317	1	7.5	1
113870	59.8	1	120	3	255	2	375	3	32	2	8841.23	9003.13	1	164	1	69	1	5	2	1	2	1	1	2	1	1	23.3	0	169.4	91.7			5.7			4.91	190			1.03	40	266	1	4.5	0
113871	78.5	1	81	2	168	0	249	0	33	3	10628.7	11187.9	1	160	1	71	1	4	1	2	0	1	1	2	0	1	29.8	1	173.6	100.1			5.1			4.81	186			1.27	49	226	0	4.3	0
113872	57.7	1	74	1	252	2	326	2	23	1	6830.83	7165.57	1	163	1	62	1	4	1	3	0	1	0	0	0	1	25.6	0	173.6	91.8			5.1			4.06	157			1.01	39	224	0	7.8	1
113888	149	2	152	3	138	0	290	1	52	3	32775.3	37119.4	2	158	1	73	1	3	2	2	1	0	1	2	0	1	25.1	0	166.9	91.4	6.11	110	5.4	1.806	160	6.59	255	4.189	163	1.58	61	351	1	6.3	0
113891	96.9	1	71	1	246	2	317	1	22	1	7500.25	8421.73	2	156	2	40	0	5	2	1	2	0	1	1	0	0	26.9	0	165.3	89	5.77	104	4.7	0.655	58	4.6	178	2.612	99	1.68	65	284	1	3.9	0
113895	27.6	0	103	3	221	1	324	2	32	2	8792.92	9435.9	2	158	2	69	1	1	1	1	2	1	1	1	0	0	38.1	1	155.1	108.1	5.94	107	5.4	0.914	81	4.63	179	2.457	94	1.76	68	254	1	2.7	0
113897	205	3	133	3	172	0	305	1	44	3	30181.9	32976.4	2	156	1	69	1	3	2	1	2	2	1	2	0	1	25.8	0	175.9	97.2			5.3			5.84	226			2.43	94	322	1	5.1	0
113910	120	2	56	0	278	3	334	2	17	0	12564.6	13325.3	2	170	1	38	0	4	1	1	0	2	1	0	0	0	27.1	0	182.8	98.2			5.9			4.19	162			0.85	33	304	1	6.7	0
113915	35.3	0	28	0	328	3	356	3	8	0	12882.1	13893.1	2	165	2	36	0	4	0	2	0	1	1	2	1	1	42.9	1	169.7	127.1	8.16	147	6.8	1.163	103	4.71	182	3.103	120	1.06	41	327	1	4.2	0
113922	252	3	63	1	222	1	285	0	22	1	8484.63	9212.27	2	164	1	58	0	1	0	1	1	2	0	2	0	0	29.9	1	181.6	110.9			5.6			4.6	178			0.75	29	307	1	3.6	0
113926	532	3	99	2	188	0	287	0	34	3	7430.22	8554.76	1	157	1	77	1	3	2	1	0	0	0	0	0	0	32.4	1	174.9	127	6.22	112	5.6	1.558	138	4.5	174	2.483	100	1.29	50	400	1	6.1	0
113928	99.9	1	118	3	173	0	291	1	41	3	11253.3	11969.4	3	156	2	34	0	5	2	1	2	0	1	0	0	0	22.4	0	165.4	79.9	4.55	82	5.2	0.474	42	3.62	140	1.862	67	1.55	60	191	0	3.7	0
113934	218	3	57	0	261	2	318	1	18	0	10336.7	11280.5	2	151	1	41	0	3	0	1	1	2	1	2	0	0	27.5	0	177.8	95.6	5.77	104	5.7	1.411	125	3.88	150	2.483	99	0.75	29	295	1	5.1	0
113943	148	2	60	0	237	2	297	1	20	1	38576.4	43082.5	2	168	1	62	1	3	2	1	2	0	1	2	0	0	26.6	0	170.7	91.8			5.5			4.97	192			1.09	42	279	1	3.7	0
113945	239	3	128	3	238	2	366	3	35	3	7606.99	7622.53	2	161	1	55	0	5	2	2	2	0	1	2	0	1	25.8	0	168.7	89.4			5.8			6.47	250			0.98	38	229	0	6.7	0
113947	3.82	0	11	0	395	3	406	3	3	0	5627.41	5905.97	3	156	2	31	0	4	2	3	0	1	1	2	0	1	32.7	1	158.6	93.2			6.1			4.14	160			1.42	55	152	0	8	1
113951	30.1	0	91	2	262	2	353	3	26	2	11442	11738.3	1	161	2	36	0	4	2	3	1	0	1	0	0	0	43.7	1	159.2	112.7	5.88	106	4.8	0.565	50	4.81	186	3.129	117	1.42	55	209	0	5.2	0
113954	336	3	128	3	239	2	367	3	35	3	25815.9	27629	1	160	2	47	0	1	0	2	0	0	0	2	1	1	24	0	154.1	81.6			11.6			9.85	381			1.01	39	351	1	3.8	0
113958	226	3	95	2	232	1	327	2	29	2	22048.9	23320.7	1	166	1	43	0	4	2	1	0	1	1	0	1	0	27.2	0	190.1	101.2			7.7			5.87	227			1.06	41	275	1	6.3	0
113965	42.6	0	72	1	226	1	298	1	24	1	34051.1	36043.8	1	172	2	39	0	4	2	1	2	1	0	2	0	0	41.4	1	165.2	112.8			5.9			4.89	189			2.17	84	206	0	6.8	0
113967	99.6	1	51	0	317	3	368	3	14	0	12615.2	13907.3	2	151	1	36	0	3	2	3	0	1	0	2	0	1	20.7	0	166.9	82.4	5.72	103	5	0.813	72	5.33	206	3.672	139	1.29	50	176	0	3.3	0
113968	14.4	0	29	0	324	3	353	3	8	0	21157.6	25657.3	2	152	2	77	1	3	0	1	1	2	1	0	0	1	23.4	0	165	94.2			5.3			6.23	241			1.71	66	161	0	3.7	0
113971	18.7	0	111	3	321	3	432	3	26	2	44113.5	47061.2	1	165	1	71	1	3	2	1	1	0	1	2	0	1	27.8	0	177.7	105.5			5.5			4.97	192			1.27	49	324	1	4.9	0
113977	213	3	83	2	214	1	297	1	28	2	52932.7	56820.6	2	152	1	60	1	3	2	1	2	1	0	2	0	0	29.4	1	185.1	101.8	5.72	103	5.7	0.926	82	4.65	180	2.534	97	1.71	66	258	1	4.3	0
113978	61.4	1	58	0	263	2	321	2	18	0	28204.5	37716.6	1	163	2	77	1	3	0	2	0	1	0	2	0	1	25.5	0	154.8	97.5	4.77	86	5.8	1.061	94	3.75	145	2.043	80	1.22	47	210	0	6.5	0
113979	21.1	0	45	0	390	3	435	3	10	0	9162.39	9664.38	1	152	2	27	0	1	0	3	0	0	0	0	0	0	21.4	0	157.5	73.9			5.4			4.81	186			1.22	47	188	0	2.9	0
113980	2.91	0	18	0	524	3	542	3	3	0	13651.1	13676.4	2	165	2	43	0	1	0	1	0	1	1	1	1	1	25.3	0	155.4	83.7	9.38	169	7.9	1.806	160	4.73	183	2.353	97	1.55	60	302	1	5.6	0
113983	75.1	1	128	3	225	1	353	3	36	3	115252	122840	2	172	2	66	1	3	2	1	2	0	0	1	0	0	27.3	0	161.4	100.6	6.61	119	5.7	1.095	97	5.4	209	2.896	111	2.02	78	305	1	7	1
113987	209	3	97	2	187	0	284	0	34	3	26103.8	28495.8	2	152	1	33	0	3	2	2	2	2	1	2	0	0	24.8	0	193	87	5.22	94	4.9	0.587	52	4.42	171	2.353	87	1.81	70	210	0	4.6	0
113992	241	3	105	3	201	1	306	1	34	3	80954.1	85286.5	1	159	1	35	0	3	2	1	2	1	1	2	0	1	43.8	1	174.6	134.4	6.94	125	5.5	1.919	170	4.71	182	2.974	121	0.85	33	339	1	9	1
113998	107	2	82	2	295	3	377	3	22	1	83823.1	91448.8	2	149	2	53	0	3	2	1	2	0	1	2	0	0	27.6	0	162.1	98.3	5.38	97	5.5	1.603	142	5.53	214	3.491	136	1.32	51	343	1	4.6	0
114005	170	2	83	2	169	0	252	0	33	3	44081.8	47961.6	2	149	1	41	0	2	1	1	0	1	0	2	0	0	27.3	0	168.7	93			5.3			4.34	168			1.32	51	206	0	3.9	0
114008	1840	3	65	1	111	0	176	0	37	3	8409.45	8621.07	2	169	1	66	1	3	2	1	0	1	0	0	1	1	28.1	1	168.8	108.3			6.3			3.52	136			0.78	30	222	0	21.5	1
114015	70.6	1	68	1	377	3	445	3	15	0	26375.8	29868	1	149	1	62	1	3	1	1	1	2	1	2	0	1	29	1	183.9	105	5.22	94	5.6	1.05	93	5.35	207	3.543	137	1.32	51	293	1	4.5	0
114027	84.4	1	85	2	235	2	320	2	27	2	12513.8	14072.8	2	172	1	57	0	4	2	2	1	2	1	2	0	1	31	1	175.3	111.8			5.7			4.5	174			1.11	43	233	0	3.9	0
114028	662	3	119	3	128	0	247	0	48	3	5083.53	6057.96	1	172	1	75	1	3	0	1	1	0	0	0	1	1	21.2	0	170.1	88			8.2			2.72	105			1.4	54	197	0	5.7	0
114032	184	2	58	0	187	0	245	0	24	1	120131	129553	2	161	2	65	1	3	2	1	1	1	1	2	0	0	31.3	1	161.2	100.2			5.5			5.25	203			1.4	54	218	0	5.4	0
114034	39.8	0	75	1	295	3	370	3	20	1	18877.5	18828.6	1	155	2	45	0	3	2	1	1	0	1	1	0	0	45.4	1	155	115.7			5.4			6.18	239			1.53	59	294	1	5.9	0
114035	55	1	90	2	451	3	541	3	17	0	35414.9	37867.9	2	163	1	34	0	3	1	3	1	0	0	2	0	0	31.1	1	172.6	105			5.6			5.87	227			0.83	32	362	1	4.7	0
114036	390	3	75	1	213	1	288	0	26	2	8899.59	9131.3	2	163	2	56	0	4	2	1	1	1	0	0	1	1	38.4	1	171.1	131.2			6.6			6.85	265			1.01	39	386	1	6.9	0
114038	81.7	1	68	1	257	2	325	2	21	1	20475.9	22332.6	1	169	2	70	1	2	1	1	1	0	1	2	1	0	28.7	1	163.5	108.4			7.7			5.53	214			0.91	35	376	1	7.3	1
114039	296	3	83	2	243	2	326	2	25	1	8495.93	8827.73	1	172	1	62	1	4	0	1	1	2	1	2	0	1	34.6	1	165	109.4	5.05	91	5.7	1.152	102	5.04	195	3.207	123	1.32	51	338	1	7.7	1
114045	85.7	1	44	0	270	2	314	1	14	0	9326.98	9802.73	2	154	1	70	1	3	2	1	2	0	1	2	0	0	36.8	1	189.9	139.5			5.7			5.15	199			1.32	51	278	1	7.7	1
114046	140	2	129	3	225	1	354	3	36	3	36419.8	37512.2	2	159	1	40	0	3	2	1	1	0	1	2	0	1	25.2	0	173	95.6			5.5			5.69	220			1.16	45	227	0	4.9	0
114048	20	0	88	2	216	1	304	1	29	2	63802.3	66360.5	1	156	2	30	0	3	2	1	1	0	0	2	0	0	30	1	161.8	91.7	5.5	99	4.9	0.553	49	3.65	141	1.991	74	1.4	54	178	0	4.9	0
114049	241	3	99	2	278	3	377	3	26	2	117827	121297	1	160	2	66	1	3	1	1	2	0	1	2	1	1	39.9	1	165.9	126.5			6.1			5.17	200			1.16	45	398	1	6.5	0
114052	46	0	65	1	297	3	362	3	18	0	25467.4	29761.6	2	152	1	73	1	3	2	2	2	0	1	2	0	1	26.7	0	170.4	101			5.5			5.48	212			1.71	66	288	1	3.2	0
114053	5.68	0	29	0	412	3	441	3	7	0	20379.5	23162.7	2	157	1	26	0	5	2	3	2	1	1	2	0	0	26	0	181.8		5.16	93	5.2	0.587	52	5.38	208	3.672	138	1.45	56	280	1	5.5	0
114054	78.5	1	47	0	215	1	262	0	18	0	6112.48	6159.12	2	170	1	77	1	4	1	1	1	0	0	2	1	1	32.1	1	170	108.3			8.2			4.06	157			1.11	43	331	1	2.2	0
114056	338	3	114	3	170	0	284	0	40	3	31305.6	31829.6	2	165	1	50	0	2	2	1	2	0	1	2	0	1	29.9	1	167.7		6.27	113	5.4	0.598	53	3.23	125	0.931	34	2.02	78	290	1	5	0
114057	43.1	0	85	2	248	2	333	2	26	2	22209.2	23473.2	2	160	2	25	0	2	2	1	0	0	0	2	0	0	27.5	0	159.9	93.2	5.66	102	5.4	0.881	78	2.61	101	1.086	42	1.11	43	294	1	4.4	0
114058	72.1	1	51	0	216	1	267	0	19	1	14257.1	17082.6	2	159	1	80	1	3	1	2	1	1	0	2	0	0	25.1	0	169.9	98.7	6.27	113	5.9	0.802	71	3.78	146	2.276	86	1.14	44	143	0	5.9	0
114059	77.3	1	91	2	210	1	301	1	30	2	7619.71	7800.6	2	153	2	68	1	4	2	1	1	1	1	2	1	1	25.6	0	166	92.4			6.6			4.91	190			1.47	57	255	1	3.3	0
114060	65.7	1	70	1	265	2	335	2	21	1	8165.85	8655.74	2	170	2	25	0	4	2	1	0	1	1	2	0	0	35.5	1	156.5	105.5			5.5			5.15	199			1.55	60	231	0	5.5	0
114062	7.58	0	43	0	360	3	403	3	11	0	5663.53	5943.87	1	170	2	33	0	5	2	3	0	1	0	0	0	0	40	1	157	120.8	4.55	82	5.3	0.858	76	4.14	160	2.405	91	1.34	52	311	1	3.2	0
114069	16.3	0	28	0	376	3	404	3	7	0	13902.8	14966.2	2	170	2	27	0	4	2	3	1	2	1	2	0	0	40.4	1	163.4	120.5			6.1			4.73	183			0.62	24	364	1	4.2	0
114071	29.7	0	60	0	365	3	425	3	14	0	7166.7	7552.74	1	156	2	63	1	4	2	2	1	1	1	2	0	1	33.8	1	151.8	103			5.9			4.11	159			1.55	60	294	1	4.4	0
114078	31	0	96	2	219	1	315	1	30	2	14142.2	15522.9	1	154	2	32	0	5	2	1	2	0	0	1	0	0	24	0	157.6	77.5	5.88	106	5.1	0.858	76	4.06	157	2.302	87	1.37	53	190	0	3.5	0
114081	198	3	66	1	252	2	318	1	21	1	14493	14606.8	2	158	1	48	0	3	2	1	1	1	1	0	0	1	37.6	1	186.9	119.2			5.5			4.6	178			0.88	34	383	1	6.9	0
114082	256	3	96	2	186	0	282	0	34	3	7739.62	8481.65	1	167	2	80	1	4	1	2	0	1	0	0	0	1	28.8	1	164.8	98.6			5.6			4.84	187			2.2	85	202	0	4.5	0
114083	121	2	108	3	196	0	304	1	36	3	41363.1	47208	2	158	1	76	1	3	2	1	1	0	1	2	0	1	25.7	0	175.2	102.3			5.7			4.86	188			1.4	54	321	1	5.4	0
114093	13.4	0	24	0	404	3	428	3	6	0	17694.7	17778.8	1	164	2	44	0	4	2	1	1	0	0	0	0	1	26.6	0	172.6	98.9			5			3.75	145			1.09	42	253	1	3.6	0
114096	145	2	98	2	201	1	299	1	33	3	51896.5	56361.6	2	161	1	78	1	3	2	1	2	0	0	2	0	1	26.6	0	178.4	101.5			5.5			3.26	126			1.29	50	245	1	5.3	0
114098	35.8	0	73	1	244	2	317	1	23	1	10804.1	11778	1	152	2	54	0	4	2	3	0	0	1	2	0	0	25.8	0	156	91.5			5.9			5.17	200			1.27	49	246	1	6	0
114103	218	3	108	3	178	0	286	0	38	3	18694.7	21602	1	154	2	74	1	5	2	1	2	0	1	0	0	1	31.3	1	160.1	106.7	6	108	5.2	0.824	73	6.1	236	3.362	128	2.35	91	280	1	4.7	0
114106	26.6	0	47	0	287	3	334	2	14	0	17046	18420.8	2	156	2	75	1	3	2	2	1	0	1	1	1	1	34.4	1	161.3	113.2	10.3	185	6.7	1.885	167	7.19	278	5.069	196	1.27	49	283	1	3.5	0
114108	18	0	103	3	239	2	342	2	30	2	131870	137281	1	169	2	63	1	3	2	1	1	0	0	2	0	0	18.8	0	169.8	71.5			5.4			4.78	185			1.84	71	215	0	3.8	0
114110	74.3	1	93	2	223	1	316	1	29	2	29043	31028.2	2	160	1	26	0	1	2	1	1	2	1	2	0	0	23.7	0	176	90.7	5.44	98	4.8	1.084	96	3.65	141	2.043	80	1.11	43	214	0	5.5	0
114117	43.5	0	127	3	200	1	327	2	39	3	66871.7	67740.8	2	165	2	54	0	3	2	1	2	0	1	1	0	0	24.6	0	159.1	83.2	5.66	102	5.3	1.626	144	6.57	254	4.37	170	1.45	56	240	1	2.2	0
114122	249	3	96	2	172	0	268	0	36	3	10974.5	12128.5	2	171	1	33	0	4	2	3	2	1	1	2	0	1	33.2	1	182.7	108.9			6			5.3	205			1.03	40	248	1	5.3	0
114123	243	3	91	2	237	2	328	2	28	2	6292.26	6749.92	1	153	1	63	1	4	2	1	1	0	1	0	1	1	27.9	0	168.7	102.9			7.8			5.33	206			1.53	59	309	1	5.8	0
114124	54.3	1	68	1	254	2	322	2	21	1	52652	51737.4	2	169	2	36	0	3	2	2	2	0	1	1	0	0	31.8	1	159.8	109.8			5.1			5.56	215			1.19	46	269	1	3.9	0
114125	135	2	76	1	203	1	279	0	27	2	40820.8	52577.5	1	157	2	68	1	3	1	1	1	2	1	2	0	0	34.3	1	155.2	108.3	5.77	104	5.6	0.835	74	5.33	206	3.569	136	1.37	53	259	1	4.3	0
114128	19.1	0	80	1	246	2	326	2	25	1	36069.4	38191.9	2	159	1	74	1	3	1	1	2	2	1	0	1	1	29.6	1	185.2	116.3	6.88	124	7	3.342	296	3.8	147	1.422	77	0.85	33	315	1	7.9	1
114130	284	3	66	1	254	2	320	2	21	1	12501.8	13546.9	2	161	2	63	1	5	2	1	2	0	1	1	0	1	20.9	0	153.3	77.7			5.8			4.22	163			1.34	52	251	1	4.5	0
114133	183	2	99	2	226	1	325	2	30	2	66459.5	72324.2	2	163	1	57	0	3	2	1	1	1	1	2	0	1	25.5	0	162.8	93.2			5.9			6.44	249			1.22	47	258	1	4.3	0
114136	157	2	95	2	256	2	351	3	27	2	22542.8	24246.7	2	169	1	30	0	2	2	1	1	0	1	1	0	0	29.7	1	180.4	105.1			5.7			5.61	217			1.14	44	344	1	6.3	0
114145	428	3	122	3	210	1	332	2	37	3	9985.43	10514.1	1	154	1	54	0	5	2	1	2	1	1	0	0	0	22.8	0	161.7	85.8			5.7			5.87	227			1.71	66	237	0	3.2	0
114147	95.1	1	88	2	172	0	260	0	34	3	39056.2	39752.1	1	150	2	56	0	3	2	1	2	0	1	2	0	0	27.3	0	157.2	90.5			5.5			4.65	180			1.97	76	210	0	4	0
114148	17.9	0	85	2	359	3	444	3	19	1	25922.7	28012.1	1	149	2	78	1	3	2	2	1	0	1	2	0	1	35.5	1	165.3	113.7	6	108	6.2	0.813	72	4.65	180	2.948	112	1.34	52	272	1	8.1	1
114159	122	2	67	1	283	3	350	3	19	1	3689.56	4060.48	2	161	1	73	1	2	0	2	1	1	1	0	0	0	27.4	0	158.3	97.6			6.1			7.42	287			1.47	57	262	1	4.3	0
114161	107	2	50	0	292	3	342	2	15	0	33655.3	39100.1	2	149	1	62	1	3	2	1	1	1	1	2	0	0	37.5	1	168.4	126.2	5.88	106	5.8	1.208	107	5.28	204	3.414	132	1.32	51	318	1	5	0
114162	42.4	0	101	2	216	1	317	1	32	2	4181.4	4288.04	1	152	1	68	1	4	1	1	0	1	1	1	1	1	33.9	1	168.1	113.1			6.6			3.54	137			1.01	39	268	1	3.7	0
114163	9.58	0	38	0	380	3	418	3	9	0	48269.1	52187.2	2	168	2	64	1	3	2	3	2	0	1	0	0	1	27	0	162.1	100.3	4.61	83	5.6	0.813	72	4.84	187	2.612	99	1.86	72	307	1	4.7	0
114168	273	3	101	2	227	1	328	2	31	2	27366.1	30960.4	2	152	1	25	0	3	1	3	1	2	0	2	0	1	27.7	0	167.2	105.4	5.77	104	5.8	3.839	340	4.91	190	2.483	117	0.67	26	301	1	5.4	0
114178	282	3	74	1	201	1	275	0	27	2	7586.45	8359.79	1	171	1	51	0	4	2	3	1	2	0	2	0	0	29.1	1	171.2	102.2	5.44	98	5.7	0.802	71	5.69	220	3.931	149	1.4	54	241	1	6.5	0
114179	73.1	1	48	0	315	3	363	3	13	0	4786.13	5014.98	1	152	1	69	1	4	2	1	2	1	0	2	1	1	37.4	1	188.2	132	12.2	220	6.8	1.535	136	3.49	135	1.914	78	0.88	34	342	1	6.8	0
114181	167	2	74	1	219	1	293	1	25	1	14015.7	14679	2	158	2	60	1	3	2	2	0	1	1	2	0	1	36.6	1	164.9	119.4			5.5			4.84	187			0.93	36	314	1	2.9	0
114182	59.2	1	72	1	204	1	276	0	26	2	3802.09	3928.72	1	171	2	67	1	4	2	2	2	0	1	0	0	1	40.3	1	158.7	123.4			5.4			3.72	144			1.89	73	250	1	7	1
114183	80.5	1	74	1	249	2	323	2	23	1	215144	231434	2	162	2	36	0	3	2	1	2	0	1	2	0	0	22.4	0	153.9	74.1			5.2			4.58	177			1.6	62	165	0	3.6	0
114184	45.3	0	44	0	311	3	355	3	12	0	46260.3	49044.8	1	152	2	79	1	3	1	1	1	1	0	0	1	1	29.1	1	157.5	98.2			6.5			4.4	170			1.4	54	269	1	9.2	1
114186	199	3	63	1	182	0	245	0	26	2	58012.8	63564.7	1	166	1	76	1	5	0	2	1	2	0	0	0	0	19.9	0	171.6	82.6			5.8			3.31	128			1.37	53	284	1	4.9	0
114189	15.7	0	44	0	275	3	319	2	14	0	27383.6	28989.6	2	168	1	73	1	3	2	1	2	0	1	2	1	1	33	1	169.7	122.1			7.7			1.84	71			0.75	29	335	1	6.5	0
114195	78.8	1	132	3	157	0	289	0	46	3	21995.4	25006.9	1	169	2	46	0	4	2	1	2	0	1	2	0	1	24.9	0	159.6	88.7			5.7			5.04	195			1.47	57	223	0	6.4	0
114199	81.6	1	81	2	241	2	322	2	25	1	30311.6	30160.2	1	164	2	34	0	3	2	2	0	2	1	2	0	0	33	1	155.7	100.3			5.1			5.51	213			0.62	24	357	1	6.1	0
114203	450	3	82	2	228	1	310	1	26	2	10381.3	10890	1	151	1	61	1	4	1	3	1	2	1	2	0	1	21.9	0	176	88.3			5.1			5.64	218			1.47	57	253	1	4.1	0
114211	85.3	1	77	1	226	1	303	1	25	1	13468.1	14283.5	1	152	1	30	0	4	1	3	0	2	1	2	0	0	23.6	0	172	80.5			5.7			3.47	134			1.63	63	194	0	6.9	0
114212	133	2	101	2	168	0	269	0	38	3	7408.26	8104.01	2	165	2	66	1	5	2	2	2	0	0	2	0	1	23.7	0	155.9	80.3	5.61	101	5	0.677	60	6.41	248	4.293	163	1.81	70	248	1	3.4	0
114213	23.7	0	31	0	326	3	357	3	9	0	40475.3	44040.5	2	158	1	79	1	3	2	1	1	0	1	2	1	1	31.4	1	176.4	116.5			6.5			3.44	133			0.88	34	333	1	6.7	0
114219	137	2	162	3	181	0	343	2	47	3	13852.4	14387.1	1	156	2	63	1	2	2	2	1	0	1	2	0	1	28.3	1	158.7	97.1			6.1			6.78	262			1.42	55	253	1	8.3	1
114222	126	2	158	3	214	1	372	3	42	3	12400.5	12433.9	2	164	2	42	0	1	0	1	1	0	1	2	0	0	25	0	150.9	81.8			5.1			5.22	202			1.66	64	215	0	3.2	0
114227	35.6	0	145	3	184	0	329	2	44	3	10703.4	11571	1	161	2	28	0	4	2	3	0	2	1	2	0	0	19.1	0	167.1	71.2			5.5			4.16	161			2.17	84	148	0	5.9	0
114228	191	2	104	3	221	1	325	2	32	2	65931.4	76350.2	2	162	1	22	0	3	2	1	0	1	0	2	0	0	32.5	1	173.9	106.2	5.55	100	5.4	1.818	161	5.87	227	3.982	157	1.06	41	314	1	65.6	1
114229	39.2	0	71	1	218	1	289	0	25	1	7915.19	8811.6	1	167	2	46	0	4	2	1	2	1	0	0	0	1	52.4	1	167.1	138.1			6.3			3.47	134			1.66	64	301	1	9.5	1
114231	27.4	0	54	0	249	2	303	1	18	0	14675.4	16053.7	2	153	2	57	0	5	2	1	2	1	1	2	0	0	26	0	160.1	84.9	5.94	107	6.1	0.677	60	5.92	229	4.163	158	1.45	56	211	0	3.5	0
114239	36.3	0	51	0	370	3	421	3	12	0	14075.9	15433.1	1	152	2	20	0	4	0	1	0	1	0	0	0	1	38.8	1	150.1	103			5.6			4.14	160			1.4	54	241	1	5.1	0
114240	82.1	1	85	2	250	2	335	2	25	1	38593.2	42894.4	1	167	2	76	1	3	2	1	2	0	1	0	0	1	31.3	1	161.5	111.5			5.8			5.02	194			1.37	53	276	1	2.6	0
114243	197	2	103	3	167	0	270	0	38	3	50068	53607.5	1	157	2	78	1	3	2	1	1	1	0	2	1	1	29.1	1	166.6	115.3	7.38	133	6.6	0.824	73	3.78	146	2.095	81	1.29	50	338	1	6	0
114244	113	2	53	0	228	1	281	0	19	1	38748.2	41838.2	2	161	1	24	0	1	2	1	1	0	1	2	0	0	32.1	1	165.1	106	5.27	95	5.3	0.723	64	4.94	191	3.362	127	1.24	48	296	1	4.5	0
114246	156	2	138	3	131	0	269	0	51	3	25529.3	27691.1	1	172	1	32	0	4	2	3	1	1	0	2	0	0	27	0	190.2	92.6			5.6			6.03	233			1.71	66	276	1	5.3	0
114247	23	0	30	0	338	3	368	3	8	0	55067.9	56460.5	2	158	1	75	1	3	1	1	1	0	1	2	0	1	26.4	0	166.2	98.9	5.88	106	5.5	0.937	83	3.96	153	2.612	101	0.91	35	310	1	4.1	0
114251	172	2	37	0	288	3	325	2	11	0	11848.1	12191	1	153	1	60	1	2	2	1	2	1	1	2	0	0	28.8	1	157.4	91.5			5.3			6.59	255			0.96	37	258	1	4.1	0
114254	225	3	105	3	179	0	284	0	37	3	11345.1	11493.3	1	170	2	54	0	2	2	1	2	0	0	0	0	0	26.8	0	152.7	88.4			5.8			4.99	193			1.34	52	330	1	4.8	0
114260	54.4	1	56	0	294	3	350	3	16	0	8389.06	8947.73	1	168	1	41	0	4	2	1	0	2	1	2	0	1	20.3	0	173.9	76	5.61	101	5.5	0.598	53	3.47	134	1.81	68	1.37	53	145	0	4.4	0
114261	323	3	67	1	136	0	203	0	33	3	13968.1	15402.5	2	168	2	64	1	3	2	2	1	1	0	2	1	1	31.3	1	160.6	113.8	10.4	188	6.8	2.1	186	5.3	205	3.439	138	0.91	35	308	1	5.5	0
114274	48	0	102	2	244	2	346	2	29	2	18195.9	19689.8	2	171	2	54	0	1	2	1	2	0	1	0	0	0	30.8	1	166.8	95.5	5.88	106	5.7	1.287	114	4.73	183	3	117	1.14	44	322	1	4.9	0
114276	472	3	62	1	264	2	326	2	19	1	88239.4	99867.8	3	156	1	42	0	3	2	1	2	0	1	2	0	0	30.9	1	174.3	99.8	4.88	88	4.8	2.427	215	8.4	325	5.612	220	1.68	65	275	1	5.3	0
114279	147	2	144	3	268	2	412	3	35	3	13033.3	15120.6	2	159	1	80	1	3	1	1	1	0	1	2	1	1	27.9	0	169.8	108.4			8.9			3.59	139			1.16	45	186	0	10.5	1
114287	57.4	1	102	2	237	2	339	2	30	2	9042.76	9937.88	1	158	2	49	0	4	2	1	2	1	1	1	0	0	28.1	1	159.4	93.5			5.4			5.79	224			1.86	72	281	1	4.9	0
114291	626	3	93	2	174	0	267	0	35	3	18481.8	19241.5	1	172	1	42	0	4	2	2	1	1	0	2	1	1	31.2	1	163.6	107.2	19.3	348	13.9	0.914	81	5.51	213	3.879	148	1.22	47	347	1	8.3	1
114297	94.6	1	91	2	201	1	292	1	31	2	8445.17	9103.36	1	161	1	80	1	3	0	1	1	2	1	0	0	1	28.2	1	170.6	105.8			5.9			4.16	161			1.71	66	299	1	4.2	0
114298	44.6	0	98	2	219	1	317	1	31	2	32110.1	38285.5	2	168	2	70	1	3	1	1	2	0	0	1	0	1	25.4	0	164.8	87.6	5.83	105	5.7	1.524	135	6.98	270	3.75	146	2.53	98	223	0	5.7	0
114305	188	2	102	2	267	2	369	3	28	2	91629.4	90961.8	2	168	2	64	1	3	2	3	2	2	1	2	0	1	31.7	1	162.4	111.7			5.8			7.42	287			1.5	58	303	1	11	1
114311	166	2	56	0	239	2	295	1	19	1	9842.19	10804.6	2	171	1	58	0	4	1	2	2	2	1	1	1	1	19.7	0	174.4	77.3	22.4	403	13.1	2.495	221	5.97	231	3.724	152	1.11	43	201	0	5.5	0
114323	129	2	74	1	177	0	251	0	29	2	41887.5	48917.6	1	151	2	70	1	3	2	2	1	0	1	2	0	0	24.9	0	148.3	83			5.4			5.82	225			1.45	56	217	0	3.7	0
114324	107	2	162	3	144	0	306	1	53	3	14695.7	16466.7	1	154	2	70	1	1	0	2	0	1	1	0	0	0	26.8	0	152.8	86.8	5.38	97	5.6	1.084	96	4.76	184	2.508	97	1.76	68	177	0	7.5	1
114329	466	3	265	3	198	1	463	3	57	3	23495.8	26247.7	1	170	1	28	0	1	2	3	1	1	1	2	0	1	32.7	1	181.3	113.4			5.2			6.23	241			1.47	57	321	1	6	0
114331	373	3	89	2	220	1	309	1	29	2	10779.1	11606.2	1	162	2	63	1	5	2	1	2	0	1	0	0	1	24.8	0	158.7	97.6			6			5.56	215			2.28	88	270	1	3.6	0
114332	566	3	71	1	240	2	311	1	23	1	22027.4	24464.1	1	165	2	80	1	3	1	1	1	0	1	0	0	1	30.2	1	155.8	104.9			5.7			3.78	146			1.29	50	332	1	3.9	0
114334	51.7	0	103	3	188	0	291	1	35	3	22603.8	23264.7	1	162	2	51	0	3	1	2	0	2	0	0	0	0	20.4	0	162.4	79.8			4.9			6.7	259			3.05	118	218	0	5.6	0
114337	162	2	56	0	244	2	300	1	19	1	9553.34	10056.8	1	163	2	62	1	4	1	2	0	1	0	0	0	1	33.2	1	163.9	104			5.6			4.6	178			1.45	56	156	0	3.5	0
114338	29.5	0	58	0	333	3	391	3	15	0	57038.9	61661.5	2	159	2	40	0	3	1	1	1	1	1	0	0	1	28.4	1	153.1	93			4.7			4.14	160			1.34	52	242	1	3.5	0
114339	154	2	148	3	127	0	275	0	54	3	9079.32	9632.52	1	167	1	33	0	4	1	3	0	2	0	2	0	1	20	0	179.3	69.5	4.77	86	5.4	0.316	28	4.71	182	2.767	104	1.78	69	186	0	4.6	0
114340	116	2	67	1	277	3	344	2	19	1	45398.5	49542.6	2	154	1	30	0	2	1	1	1	1	1	2	0	0	34.9	1	159.5	101.9	6.16	111	5.6	0.903	80	5.02	194	3.491	133	1.11	43	260	1	4.5	0
114345	3.93	0	21	0	394	3	415	3	5	0	27449.3	30143.8	1	168	2	37	0	1	1	1	2	1	1	2	0	0	32.5	1	152.7	92.8			6.1			4.29	166			0.85	33	371	1	5.5	0
114346	76.5	1	79	1	238	2	317	1	25	1	81507.2	99060.8	1	154	2	74	1	3	2	2	2	1	1	2	1	1	30.6	1	155.1	104.3	7.6	137	6.5	0.982	87	4.27	165	2.25	86	1.58	61	171	0	7.3	1
114351	137	2	93	2	167	0	260	0	36	3	11150	12446	2	171	2	74	1	4	1	2	0	2	1	1	0	1	38.8	1	158.2	117.9			6.1			4.55	176			1.16	45	259	1	2.9	0
114353	261	3	96	2	212	1	308	1	31	2	41808.7	46734.4	2	151	1	59	0	3	2	2	2	0	1	2	0	1	28.3	1	171.1	100.8	6.61	119	5.4	3.974	352	7.99	309	4.81	197	1.37	53	299	1	3.7	0
114357	289	3	60	0	224	1	284	0	21	1	9469.21	10363.4	2	165	2	75	1	5	1	2	2	0	0	2	0	1	25.7	0	143.6	87.2	6.77	122	6.4	1.14	101	3.93	152	1.914	76	1.5	58	250	1	4.5	0
114363	210	3	82	2	232	1	314	1	26	2	11815.5	13688.6	1	167	1	80	1	3	2	1	2	1	1	2	1	1	32.6	1	178.9	127.7	7.05	127	6.4	1.727	153	3.36	130	1.655	72	0.91	35	365	1	6	0
114364	222	3	79	1	178	0	257	0	31	2	9064.82	9945.5	1	157	1	71	1	5	1	1	1	2	0	2	0	0	22.5	0	170.6	89.7			6.2			4.65	180			1.47	57	255	1	6.8	0
114366	71.5	1	98	2	235	2	333	2	29	2	8080.44	8926.42	2	166	2	79	1	1	2	2	1	0	0	0	0	1	25.3	0	161.2	96.5			5.8			4.65	180			1.86	72	289	1	5.3	0
114369	226	3	109	3	194	0	303	1	36	3	12840.9	14047	2	153	2	56	0	5	2	2	1	1	1	0	0	0	19.7	0	157.5	71.4			5.2			5.38	208			1.76	68	185	0	2.9	0
114371	139	2	98	2	212	1	310	1	32	2	14855	19284.8	3	156	1	80	1	3	2	1	1	1	1	1	1	1	32.8	1	174.2	123			6.8			4.6	178			1.73	67	338	1	4.1	0
114374	175	2	66	1	238	2	304	1	22	1	106978	121315	2	169	1	25	0	3	1	1	1	1	1	2	0	1	27.4	0	174.4	90.1	5.44	98	5.1	0.587	52	3.62	140	1.422	52	1.94	75	216	0	5.6	0
114376	71	1	78	1	263	2	341	2	23	1	35582.7	39177.1	1	171	1	33	0	3	2	3	2	0	1	2	0	0	22.3	0	172.6	74.5	5.55	100	5.2	0.429	38	4.03	156	2.302	85	1.53	59	248	0	6.6	0
114377	27.4	0	103	3	240	2	343	2	30	2	16283.7	16884.2	2	155	2	41	0	1	1	1	0	1	1	2	0	0	24.3	0	164.4	89.8			5.1			3.9	151			1.68	65	243	1	3.2	0
114380	146	2	109	3	223	1	332	2	33	3	15189.4	15898.1	2	158	1	47	0	3	2	3	0	2	0	2	0	0	28.3	1	187	109			5.6			4.22	163			1.06	41	206	0	4.3	0
114383	334	3	98	2	204	1	302	1	32	2	3100.91	3512.02	1	167	1	80	1	3	0	2	1	0	0	2	0	1	31.3	1	177.4	117.5			6			5.51	213			0.72	28	364	1	5.1	0
114386	385	3	60	0	201	1	261	0	23	1	16892.4	17706.5	1	154	1	80	1	5	0	1	1	1	0	2	0	1	22.4	0	167.3	90.1			6.3			5.46	211			1.32	51	300	1	6	0
114388	70.9	1	46	0	315	3	361	3	13	0	23152.9	22589.5	1	151	2	52	0	2	2	1	1	0	0	2	0	1	25.2	0	153.5	85.7			5			5.79	224			1.71	66	261	1	4.1	0
114389	190	2	31	0	209	1	240	0	13	0	88024.7	91018.1	2	153	1	63	1	3	2	1	2	1	1	0	1	1	35.8	1	162.3	117.7			5.9			4.27	165			1.19	46	337	1	8.8	1
114393	82.1	1	117	3	169	0	286	0	41	3	16657	20120.6	2	167	1	23	0	3	2	3	0	2	1	2	0	0	27.9	0	183.7	96.5	5.61	101	5.1	1.344	119	5.4	209	3.646	141	1.14	44	244	1	4.5	0
114404	251	3	90	2	150	0	240	0	38	3	5509.15	6130	1	149	1	60	1	4	2	1	2	0	1	2	1	1	31.5	1	183.4	105.8			6.5			5.79	224			1.45	56	219	0	5	0
114406	43.7	0	130	3	317	3	447	3	29	2	7623.81	8080.12	2	161	2	60	1	1	0	1	2	0	0	1	1	1	33	1	155.6	102.4	9.05	163	7.8	1.468	130	4.01	155	2.095	84	1.24	48	296	1	6.4	0
114407	19.3	0	118	3	226	1	344	2	34	3	4127.56	4450.82	1	155	1	66	1	1	0	1	1	1	1	1	1	1	30.1	1	166.8	106.2	9.27	167	8.7	1.558	138	5.15	199	3.207	127	1.22	47	275	1	4.4	0
114410	85.5	1	58	0	281	3	339	2	17	0	6192.83	6611.95	1	163	1	68	1	5	2	1	1	1	1	1	1	1	24.9	0	181.2	100.8			8.3			2.4	93			0.83	32	302	1	8.5	1
114412	48.2	0	87	2	266	2	353	3	25	1	10347.9	11056.6	1	160	2	45	0	1	0	1	0	1	0	0	0	0	21.5	0	162.5	85.9			5.5			5.92	229			2.33	90	219	0	4	0
114417	291	3	140	3	123	0	263	0	53	3	7580.18	8073.15	2	150	1	42	0	4	2	1	2	0	1	2	0	1	35.9	1	170.6	116.4	5.33	96	5.7	1.818	161	4.14	160	2.224	92	1.09	42	234	0	6	0
114419	185	2	103	3	298	3	401	3	26	2	16909.2	18763	1	149	1	47	0	2	1	1	0	1	1	1	0	1	32.4	1	162.9	109.7			6.4			6.49	251			1.03	40	358	1	8.4	1
114420	68.3	1	89	2	201	1	290	1	31	2	47662.7	52999.1	2	157	2	77	1	3	2	2	0	0	0	2	0	1	20.8	0	160.1				5.7			5.72	221			1.55	60	139	0	7.9	1
114423	37.5	0	93	2	238	2	331	2	28	2	9158.8	10012.1	1	153	2	63	1	5	2	1	2	1	0	0	1	1	21.5	0	158.5	81	8.49	153	6.9	1.456	129	4.37	169	2.534	101	1.16	45	332	1	5.9	0
114425	573	3	34	0	219	1	253	0	13	0	19172.2	20099.5	1	156	2	43	0	2	2	1	1	1	0	0	0	0	31.1	1	154.7	104.2			6.3			5.09	197			1.11	43	225	0	11.3	1
114430	288	3	123	3	165	0	288	0	43	3	67167.4	68848.5	2	166	2	36	0	3	2	1	2	0	1	1	0	0	24.3	0	171.3	87.3	5.16	93	4.9	1.558	138	4.47	173	2.327	94	1.42	55	239	1	3	0
114438	113	2	92	2	228	1	320	2	29	2	4930.58	5481.23	2	171	1	48	0	5	2	1	2	1	1	2	0	0	26.5	0	171.9	94.1	6.49	117	5.7	2.439	216	5.07	196	3.155	130	0.8	31	310	1	4.6	0
114445	99.3	1	41	0	214	1	255	0	16	0	4434.28	4717.07	2	171	2	69	1	4	0	3	0	2	0	0	0	1	35.9	1	168.2	125.4			5.8			6.49	251			1.53	59	263	1	5.2	0
114448	35	0	66	1	353	3	419	3	16	0	58791.2	67300.7	1	149	2	40	0	3	2	1	2	0	1	2	0	0	26.5	0	158	83			5			5.25	203			1.89	73	193	0	3.5	0
114449	101	1	78	1	249	2	327	2	24	1	132229	149304	1	157	2	48	0	5	2	1	2	0	1	1	0	1	32.8	1	171.5	108.3			5.7			5.61	217			1.73	67	283	1	5.4	0
114450	96.6	1	96	2	180	0	276	0	35	3	14095.9	14806.4	1	158	1	65	1	3	1	1	1	0	1	2	0	1	43.3	1	169.5	129.1			5.6			5.07	196			0.93	36	313	1	5	0
114452	230	3	96	2	175	0	271	0	35	3	13605.6	14090.1	1	154	2	52	0	5	0	1	2	1	0	0	0	0	24.9	0	154.6		6.27	113	5.8	2.123	188	4.65	180	2.431	102	1.24	48	205	0	3.5	0
114453	6.35	0	26	0	329	3	355	3	7	0	8580.71	9232.5	2	171	2	39	0	4	2	1	0	1	1	2	0	1	28.5	1	163.5	97	5.88	106	5.7	0.926	82	4.32	167	2.845	109	1.06	41	199	0	4.9	0
114458	379	3	25	0	241	2	266	0	9	0	11583.1	12597.4	1	160	1	45	0	5	2	1	1	2	0	0	0	0	19.4	0	169.5	75.2	6.16	111	5.6	1.49	132	7.24	280	5.224	200	1.34	52	192	0	4.1	0
114461	130	2	127	3	205	1	332	2	38	3	11925.9	12978.6	1	154	2	69	1	5	2	1	2	0	0	2	0	1	35	1	159.4	107.4			6			5.97	231			1.5	58	332	1	6.6	0
114462	92.2	1	98	2	200	1	298	1	33	3	17269.2	18686.5	2	156	2	74	1	3	2	1	0	0	0	0	0	0	45.7	1	153.6	118.2	6.94	125	6	1.547	137	4.55	176	2.767	109	1.09	42	305	1	4.5	0
114466	16.3	0	55	0	285	3	340	2	16	0	65630	66808.5	2	153	2	27	0	2	2	3	2	1	1	0	0	0	33.6	1	167.6	115.4	5.44	98	5.3	0.768	68	4.01	155	2.198	84	1.45	56	245	1	3.7	0
114467	227	3	125	3	211	1	336	2	37	3	20340.9	21606.6	1	149	1	52	0	1	0	1	0	1	0	0	0	1	25.1	0	172.2	88.5	6.44	116	6.2	0.644	57	5.12	198	3.129	117	1.71	66	281	1	4.9	0
114472	236	3	119	3	187	0	306	1	39	3	13766	14634	2	170	1	29	0	4	1	1	1	1	1	2	0	0	37.1	1	159.7	120.2			5.8			7.03	272			1.06	41	355	1	15.4	1
114473	98.3	1	101	2	217	1	318	1	32	2	65861.3	77830.6	1	151	1	73	1	3	2	3	2	0	0	2	0	0	21.9	0	165.8	82.2			5.6			5.04	195			2.15	83	239	0	5.8	0
114475	187	2	105	3	168	0	273	0	38	3	7406.27	8532.89	2	163	1	60	1	3	2	2	0	2	0	0	0	1	26.7	0	184.4	103.5	6	108	5.7	0.485	43	3.39	131	1.758	64	1.4	54	181	0	4.7	0
114478	131	2	201	3	122	0	323	2	62	3	12089.9	12915.8	2	152	2	30	0	1	2	1	1	1	0	2	0	0	17	0	156.6	66.6	5.11	92	4.8	0.768	68	3.26	126	1.681	64	1.22	47	183	0	3.8	0
114481	591	3	40	0	190	0	230	0	17	0	13248.4	13744.3	1	162	1	50	0	3	2	2	1	0	1	2	1	1	27.9	0	181.6	103.6	6.88	124	7.3	0.756	67	3.34	129	2.017	76	0.98	38	269	1	5.2	0
114486	183	2	78	1	175	0	253	0	31	2	21543.3	26314.8	1	158	1	80	1	3	1	2	1	1	1	2	0	1	29.2	1	165.4	103			5.6			3.36	130			1.24	48	278	1	4.5	0
114491	288	3	57	0	189	0	246	0	23	1	4806.59	5042.13	2	154	1	63	1	4	1	3	0	1	0	2	0	1	28.6	1	173.9	107.5	6	108	5.9	0.576	51	4.32	167	3.103	116	0.96	37	153	0	6.9	0
114493	25.9	0	90	2	286	3	376	3	24	1	33165	36148.2	2	149	2	45	0	3	2	2	0	2	0	0	1	1	38.7	1	163.5	123.4	9.94	179	8.2	0.937	83	3.85	149	2.327	90	1.09	42	299	1	7.3	1
114497	82	1	152	3	198	1	350	3	43	3	112865	122518	1	159	1	56	0	3	2	2	2	0	1	2	0	1	34.4	1	180.3	116.1			5.7			4.29	166			1.34	52	322	1	9.2	1
114498	568	3	126	3	130	0	256	0	49	3	11583.1	12597.4	1	160	1	43	0	5	2	1	1	1	0	0	0	0	23.6	0	170	87.3	5.66	102	5.5	2.642	234	7.6	294	4.991	197	1.4	54	218	0	4.4	0
114500	238	3	74	1	199	1	273	0	27	2	105573	113148	1	165	1	67	1	3	1	2	1	2	1	2	0	0	23.5	0	178.6	99.7			5.6			4.76	184			1.24	48	206	0	7.1	1
114505	121	2	89	2	220	1	309	1	29	2	17692.4	19231.2	1	166	2	41	0	5	1	1	1	1	1	1	0	0	24.6	0	158	85.9	5.83	105	4.9	0.768	68	4.22	163	2.405	92	1.45	56	273	1	4.6	0
114507	27.8	0	141	3	210	1	351	3	40	3	17408.4	17238.1	2	160	2	46	0	1	0	1	0	0	1	0	0	0	32.6	1	146.9	102.8	6.55	118	5.6	1.671	148	3.93	152	2.276	93	0.88	34	302	1	7.7	1
114514	106	2	66	1	214	1	280	0	24	1	19157	20340.9	2	165	1	29	0	4	0	3	1	0	0	0	0	0	34	1	167.5	114.2	5.38	97	5.6	1.366	121	4.24	164	2.612	103	1.01	39	245	1	3.9	0
114517	55.2	1	49	0	301	3	350	3	14	0	13658.9	14211.4	2	165	1	80	1	5	2	1	2	1	0	0	0	1	27.1	0	166.7	97			6			4.68	181			1.32	51	369	1	4.5	0
114519	66.3	1	110	3	217	1	327	2	34	3	7017.09	7150.02	1	161	1	50	0	5	2	1	2	0	0	2	1	1	26.4	0	163.1	95.3			9.1			2.53	98			1.01	39	298	1	4.6	0
114520	10.8	0	32	0	278	3	310	1	10	0	10926.6	11387.8	1	150	2	43	0	4	1	1	1	0	0	0	0	1	44.3	1	164.6	130.2	5.72	103	6.1	0.7	62	4.99	193	3.465	131	1.22	47	261	1	4.9	0
114523	17.3	0	31	0	314	3	345	2	9	0	12154.8	12743.5	1	151	2	38	0	1	0	1	1	1	0	2	0	0	21.9	0	162.8		4.88	88	5.5	0.508	45	4.29	166	2.845	106	1.22	47	142	0	4.6	0
114527	171	2	105	3	282	3	387	3	27	2	24536.7	26723.8	1	156	2	55	0	2	1	1	1	2	1	1	0	0	26.9	0	158.2	88.6	5.27	95	5.3	1.027	91	6.28	243	3.827	146	1.99	77	191	0	4.3	0
114530	28	0	88	2	309	3	397	3	22	1	14315.2	16609	1	160	2	52	0	5	2	1	0	1	0	0	0	1	26.4	0	152.5	84.5			5.8			5.82	225			2.02	78	264	1	3	0
114532	36.9	0	40	0	348	3	388	3	10	0	8581.39	9302.42	1	167	2	68	1	3	0	2	1	1	0	2	1	1	24.1	0	163	100.8	16.5	297	9.8	0.677	60	3.13	121	1.655	62	1.16	45	293	1	42.6	1
114534	84.1	1	111	3	216	1	327	2	34	3	15890.1	17512.4	2	158	1	80	1	3	2	1	1	1	0	2	0	1	36.6	1	181.8	130			6.1			4.65	180			0.91	35	399	1	5.5	0
114535	20.3	0	43	0	289	3	332	2	13	0	13637.2	15496.6	2	159	1	80	1	3	1	1	2	2	1	2	0	1	27.6	0	180.4	106.1	5.94	107	5.8	0.768	68	3.96	153	2.069	79	1.53	59	302	1	3.5	0
114536	72.5	1	73	1	279	3	352	3	21	1	22356.5	23582.7	1	170	2	28	0	4	2	3	2	1	1	1	0	0	22.8	0	177.1	83.9			4.7			4.16	161			1.71	66	176	0	3.8	0
114539	43.4	0	47	0	228	1	275	0	17	0	3539	3590.15	1	167	2	69	1	4	2	3	1	2	0	2	0	1	27.9	0	159.6	99.7	5.22	94	6.4	0.689	61	3.88	150	2.198	83	1.37	53	291	1	7.3	1
114545	114	2	77	1	239	2	316	1	24	1	14204.4	17637.9	2	169	1	80	1	3	2	1	2	0	0	2	0	1	28.7	1	171.4	118.6	6.38	115	5.8	1.174	104	6.1	236	4.163	160	1.4	54	230	0	3.5	0
114547	116	2	193	3	165	0	358	3	54	3	10857.4	11347.6	2	150	1	64	1	3	2	2	1	1	0	1	1	1	32.8	1	186.4	118	8.38	151	6.1	2.574	228	4.11	159	1.991	91	0.93	36	354	1	5.9	0
114554	50.3	0	91	2	269	2	360	3	25	1	10620.5	12946.1	1	153	1	80	1	3	0	1	1	0	1	2	0	1	34.3	1	186.6	124.9			5.6			4.86	188			2.17	84	316	1	6.2	0
114560	274	3	116	3	218	1	334	2	35	3	42964.6	44176.6	1	162	1	46	0	1	1	1	0	0	1	2	0	0	26.4	0	174.9	98.5	5.22	94	5.4	2.235	198	6.7	259	4.603	183	1.06	41	253	1	5.6	0
114573	105	1	88	2	220	1	308	1	29	2	15953	17424.1	2	152	1	45	0	2	2	1	0	0	1	2	0	0	24.3	0	164.8	85	5.05	91	5.1	0.802	71	3.62	140	1.991	76	1.27	49	160	0	6.5	0
114576	87.9	1	167	3	75	0	242	0	69	3	47312.9	47516.9	2	159	2	35	0	3	2	1	2	0	1	1	0	0	27.4	0	174.1	96.2	5	90	5.2	0.565	50	4.22	163	2.457	92	1.5	58	205	0	5.1	0
114578	22.2	0	80	1	260	2	340	2	24	1	31511.9	36015.2	2	157	2	41	0	4	1	1	1	2	1	2	0	1	26.7	0	173.7	91.6			5			3.83	148			0.88	34	207	0	4.3	0
114579	156	2	83	2	240	2	323	2	26	2	5587.25	6031.36	2	159	1	71	1	2	0	1	0	1	0	0	0	0	31.8	1	171.2	110	6.94	125	5.9	0.824	73	4.99	193	3.517	134	1.09	42	331	1	5.6	0
114585	227	3	112	3	183	0	295	1	38	3	80627.4	86337.6	2	163	2	55	0	3	1	1	1	1	1	2	0	1	32.8	1	152.8	110.6			5.8			4.76	184			1.24	48	371	1	6.1	0
114586	53.5	1	66	1	294	3	360	3	18	0	63272.6	68191.7	2	158	2	64	1	3	2	2	1	1	0	2	0	1	37.3	1	152.7	109.1	5.66	102	5.7	0.869	77	4.14	160	2.017	77	1.73	67	233	0	4.4	0
114589	444	3	72	1	211	1	283	0	25	1	6472.72	7785.17	2	151	1	80	1	3	1	1	2	0	1	2	1	0	31	1	185	110.3	7.33	132	6	1.377	122	3.34	129	1.784	72	0.93	36	327	1	6.1	0
114594	36.4	0	86	2	239	2	325	2	26	2	102860	109578	1	155	1	41	0	3	1	1	1	1	1	2	0	0	27.2	0	169.4	91.9			5.3			6.52	252			1.29	50	175	0	4.9	0
114595	60.9	1	48	0	318	3	366	3	13	0	26252.3	28206.2	2	164	2	25	0	5	2	1	0	2	1	2	0	0	29.4	1	158.2	91.4			5.2			3.83	148			1.09	42	294	1	5.1	0
114610	183	2	138	3	167	0	305	1	45	3	31219.9	34240	1	151	1	38	0	1	0	1	0	1	1	2	0	0	25.6	0	179	97.3	5.55	100	5.5	1.479	131	4.58	177	3.051	119	0.85	33	244	1	5.4	0
114611	54.2	1	102	2	206	1	308	1	33	3	56782.3	65229.6	1	163	2	61	1	3	1	1	1	2	0	2	0	1	28	1	161.5	94.6			5.2			5.84	226			1.55	60	217	0	3.7	0
114612	107	2	35	0	257	2	292	1	12	0	24063.5	27287.8	1	172	2	40	0	4	2	2	1	1	1	0	0	1	27.2	0	162.5	95.7			5.5			5.69	220			1.5	58	238	1	4	0
114616	368	3	88	2	220	1	308	1	29	2	91360.7	96911.5	1	164	1	63	1	3	2	1	2	2	0	1	0	1	29	1	182	109.4	5.94	107	5.1	1.614	143	5.12	198	3.129	124	1.24	48	392	1	6.3	0
114620	49.8	0	143	3	176	0	319	2	45	3	93224.6	108368	3	156	2	51	0	3	2	1	2	0	0	2	0	1	31.5	1	171.3	98.6	5.72	103	5.5	1.242	110	4.4	170	2.715	106	1.11	43	225	0	3.6	0
114622	137	2	74	1	219	1	293	1	25	1	43253.6	46727	1	151	1	72	1	3	2	1	2	0	1	0	0	1	30.1	1	170.7	106.4	6.55	118	5.4	0.96	85	4.29	166	2.508	96	1.34	52	277	1	5.3	0
114624	201	3	82	2	194	0	276	0	30	2	19398.2	19621.3	1	161	1	43	0	4	1	1	2	0	1	1	1	1	35.7	1	187.4	120.8			5.2			4.91	190			1.45	56	151	0	5.6	0
114631	19.3	0	82	2	288	3	370	3	22	1	50237	50638.4	2	163	2	37	0	3	2	1	1	0	1	2	0	0	26.7	0	171	95.5	5.77	104	5.3	0.869	77	4.47	173	2.612	99	1.47	57	268	1	4.3	0
114632	120	2	90	2	227	1	317	1	28	2	35513.4	37468.8	2	162	2	49	0	3	2	3	0	2	0	2	0	1	42.3	1	168.5	131.4	6.55	118	6.2	1.061	94	3.98	154	2.353	91	1.14	44	400	1	7.8	1
114633	28.2	0	46	0	260	2	306	1	15	0	31514	32876.6	1	153	2	35	0	2	2	1	2	1	1	0	0	0	26.9	0	163.9	94.6	5.66	102	5.4	1.344	119	3.21	124	1.577	65	1.01	39	299	1	4.2	0
114637	33.3	0	75	1	215	1	290	1	26	2	22867	22909.4	2	162	2	59	0	1	0	1	0	1	0	1	1	1	37.4	1	157.5	114	15.2	274	12.2	1.75	155	4.89	189	3.026	121	1.06	41	310	1	8.7	1
114638	359	3	113	3	182	0	295	1	38	3	17612.3	18907.9	2	166	1	43	0	2	0	1	1	2	0	2	1	1	43.7	1	174.6	137.9	17.5	315	12	15.885	1407	5.77	223			0.78	30	346	1	8.2	1
114645	15.2	0	45	0	260	2	305	1	15	0	26975.2	27599.2	2	162	2	45	0	1	0	2	1	2	1	0	1	1	37.4	1	156.3	111	6.22	112	5.5	1.739	154	5.33	206	3.388	133	1.14	44	304	1	5.4	0
114647	41.1	0	108	3	156	0	264	0	41	3	12994	13551.5	2	166	2	44	0	4	2	1	1	0	1	0	0	1	39.7	1	157.3	126.6			5.5			5.33	206			1.76	68	264	1	4	0
114651	51.5	0	149	3	164	0	313	1	48	3	26404.6	26204.5	1	155	2	31	0	1	2	3	2	2	1	2	0	1	46.7	1	167.6	143.6	6.11	110	5.4	2.032	180	4.76	184	2.767	113	1.06	41	199	0	6.1	0
114652	102	1	83	2	253	2	336	2	25	1	154364	172064	1	164	1	23	0	3	1	3	0	1	0	2	0	0	22.5	0	178.7	81	5.27	95	4.9	0.881	78	3.85	149	2.198	84	1.24	48	237	0	4.3	0
114659	76.8	1	87	2	283	3	370	3	24	1	17584.1	19877.3	1	170	1	33	0	4	2	3	1	1	1	2	0	0	25.1	0	174.9	88.2			5.5			4.73	183			1.66	64	268	1	4.6	0
114660	8.3	0	36	0	327	3	363	3	10	0	19371.8	21696.7	1	170	2	26	0	1	1	3	0	1	0	0	0	0	24.6	0	150.4	80.3	4.61	83	5.5	0.271	24	4.5	174	2.819	107	1.55	60	180	0	5.2	0
114661	47.4	0	112	3	199	1	311	1	36	3	2862.03	2976.48	2	150	1	63	1	4	0	3	0	2	0	1	0	1	20.7	0	182.6	83.4			5.7			4.29	166			1.4	54	215	0	8.2	1
114663	30.5	0	82	2	243	2	325	2	25	1	8766.12	9462.76	1	172	1	67	1	4	2	1	2	1	0	2	1	1	25.9	0	171.2	93.8			7.7			3.44	133			1.29	50	260	1	4.9	0
114664	380	3	139	3	185	0	324	2	43	3	13410.2	14575.1	2	154	1	60	1	1	1	1	1	1	1	2	1	1	26.6	0	165.5	98.7			7.1			7.32	283			1.4	54	258	1	7.5	1
114673	170	2	177	3	181	0	358	3	49	3	9616.25	10816.5	1	170	1	49	0	5	2	1	2	1	1	2	1	1	25.2	0	167.7	95.3	12.7	228	9.1	2.19	194	6.52	252	4.474	177	1.03	40	325	1	6.1	0
114677	152	2	81	2	229	1	310	1	26	2	10007.4	11395.5	2	169	2	41	0	4	2	3	2	2	0	2	1	1	41.7	1	177.2	135			7.4			6.59	255			1.32	51	340	1	4.8	0
114681	428	3	93	2	242	2	335	2	28	2	15983.3	16862.4	1	149	1	39	0	2	2	3	1	0	0	2	1	0	43.7	1	171.7	141.1	5.88	106	7.5	1.073	95	4.99	193	3.491	134	1.01	39	386	1	7.9	1
114682	184	2	73	1	213	1	286	0	26	2	14905	16978.9	3	156	2	56	0	4	2	1	2	0	1	2	0	1	32.2	1	161.5	102.5	5.38	97	5.7	1.231	109	4.27	165	2.276	89	1.42	55	309	1	5.3	0
114688	28	0	80	1	227	1	307	1	26	2	25484.9	27798	2	172	2	28	0	4	2	1	0	1	1	2	0	0	22.7	0	172.5	78.5	5.16	93	5.5	0.373	33	3.47	134	1.733	64	1.55	60	115	0	3.5	0
114690	9.06	0	37	0	364	3	401	3	9	0	27737.9	30008	1	166	2	41	0	4	1	2	0	1	1	2	0	1	26.1	0	164.9	86.3	6	108	5.1	0.474	42	4.14	160	2.302	84	1.63	63	180	0	5.3	0
114692	316	3	62	1	277	3	339	2	18	0	27966.9	29495.6	2	152	1	41	0	2	1	1	1	0	1	2	0	1	39.9	1	172.7	121.7			5.5			6.75	261			1.03	40	245	1	3	0
114693	17.9	0	73	1	324	3	397	3	18	0	38175.5	39084.8	2	159	2	48	0	3	1	2	0	2	1	2	0	1	40.7	1	152.7	114.5			5.3			4.84	187			1.86	72	289	1	18.6	1
114703	105	1	120	3	262	2	382	3	31	2	7141.88	7678.18	1	162	1	63	1	1	0	1	0	1	1	2	0	1	28.5	1	182.5	102.2	6.83	123	5.6	1.219	108	4.34	168	2.793	108	0.98	38	276	1	4.8	0
114705	326	3	57	0	222	1	279	0	20	1	11115	11896.9	2	166	1	39	0	5	2	1	1	0	1	2	0	0	27.2	0	174.8	89.3			5.5			5.74	222			0.83	32	217	0	4.5	0
114708	223	3	185	3	113	0	298	1	62	3	16349.7	17316.4	1	157	1	51	0	3	1	1	1	0	1	2	0	1	28.7	1	182.6	105.2			5.8			4.97	192			0.96	37	324	1	4.2	0
114724	321	3	106	3	209	1	315	1	34	3	4715.96	4873.92	1	167	2	65	1	4	1	2	0	0	0	2	1	1	30.8	1	165.1	114.5	8.33	150	8.1	0.858	76	4.99	193	3.155	120	1.45	56	392	1	5.1	0
114728	4.52	0	28	0	449	3	477	3	6	0	10013.3	10588.7	1	151	2	40	0	4	2	3	1	1	1	1	0	0	33	1	155.8	100.8			5.7			3.65	141			1.22	47	216	0	4.3	0
114731	237	3	82	2	242	2	324	2	25	1	12877.1	15681.8	2	168	2	80	1	3	2	2	1	2	1	2	1	0	23.2	0	145.9	83.3	8.38	151	6.2	1.344	119	5.61	217	3.439	134	1.55	60	242	1	4.9	0
114735	473	3	42	0	245	2	287	0	15	0	8211.43	8692.46	3	156	1	65	1	2	0	1	0	0	0	1	1	1	32.7	1	158.9	107.8	8.05	145	6.4	1.377	122	3.54	137	1.603	65	1.32	51	309	1	6.1	0
114738	128	2	60	0	278	3	338	2	18	0	6393.76	6876.54	2	165	1	63	1	1	0	1	1	1	0	0	0	0	27.7	0	168.2	106.5			6.2			5.33	206			1.29	50	226	0	3.5	0
114740	46.9	0	42	0	347	3	389	3	11	0	26250.2	30511.2	2	149	1	21	0	3	2	3	2	2	0	2	0	0	38.1	1	184	122.1			5.3			4.89	189			0.98	38	300	1	6.4	0
114744	130	2	110	3	234	2	344	2	32	2	16865.5	19075.9	1	163	2	75	1	4	2	2	0	1	1	1	0	1	25.4	0	158.1	94.8	5.11	92	5.7	1.264	112	5.4	209	3.336	129	1.5	58	221	0	4.8	0
114745	746	3	155	3	110	0	265	0	58	3	77768.9	82141.3	2	158	1	58	0	3	0	1	1	1	1	2	0	0	26.8	0	183.3	102.8			5.5			3.9	151			0.91	35	296	1	5.2	0
114746	70.6	1	111	3	237	2	348	2	32	2	101845	107803	1	150	1	33	0	3	2	1	2	0	1	2	0	1	29.6	1	172.8	101.5			4.8			4.94	191			1.55	60	290	1	4.8	0
114747	71.8	1	106	3	224	1	330	2	32	2	14359.6	15741.3	2	153	1	34	0	4	2	1	2	1	1	1	0	0	21.8	0	183.8	81.2			5.5			5.12	198			1.37	53	176	0	4.4	0
114756	211	3	72	1	209	1	281	0	26	2	32349.3	36276.3	1	172	1	38	0	4	2	3	0	1	1	2	0	1	27	0	172.2	93.9	4.44	80	4.9	0.418	37	4.65	180	3.077	114	1.4	54	183	0	5.9	0
114757	126	2	74	1	236	2	310	1	24	1	10984.1	11607.9	1	170	2	64	1	4	1	1	2	0	0	2	0	0	26.4	0	163.2	91.7			5.5			4.16	161			1.16	45	284	1	4	0
114759	32	0	70	1	226	1	296	1	24	1	20207.3	20851.6	2	162	2	25	0	5	2	3	0	1	0	2	0	0	20.7	0	159	70.5	4.83	87	5.2	0.44	39	4.01	155	2.121	78	1.68	65	170	0	4.6	0
114765	188	2	65	1	242	2	307	1	21	1	32658.7	34319	1	159	1	50	0	2	2	1	2	0	1	0	0	1	30.2	1	162.2	101.8			4.5			5.77	223			1.24	48	380	1	7.8	1
114775	14.1	0	34	0	336	3	370	3	9	0	24724.7	23942.5	1	155	2	44	0	1	2	1	2	0	1	2	0	0	23	0	159.7	86	5.05	91	5.3	0.768	68	4.32	167	2.095	80	1.86	72	234	0	3.1	0
114782	228	3	100	2	234	2	334	2	30	2	55926.1	64554.2	1	149	1	24	0	3	2	1	2	1	1	2	0	1	22.8	0	181.6	87.9	4.55	82	4.9	0.497	44	4.94	191	2.302	85	2.4	93	217	0	6.5	0
114785	12	0	29	0	393	3	422	3	7	0	42117.8	45250.4	1	158	2	28	0	3	2	3	2	0	1	2	0	0	43.6	1	163.3	121.2			5.4			4.11	159			1.63	63	257	1	12.5	1
114789	102	1	69	1	206	1	275	0	25	1	9293.82	9831.9	1	167	1	57	0	3	0	2	1	2	1	1	1	1	37.2	1	166	126.1	8.38	151	7.6	1.84	163	3.34	129	1.603	71	0.88	34	325	1	3.8	0
114795	105	1	89	2	166	0	255	0	35	3	15933.8	17450.3	2	162	1	80	1	3	0	1	1	1	0	2	1	1	22.7	0	178.5	95.9			6.1			4.6	178			1.27	49	226	0	8.3	1
114798	64.6	1	123	3	193	0	316	1	39	3	8074.21	8668.68	2	154	2	55	0	5	2	1	2	0	1	2	0	0	20.6	0	160.2	77.7	5.38	97	5.4	0.937	83	5.87	227	3.853	147	1.58	61	257	0	2.4	0
114799	125	2	68	1	278	3	346	2	20	1	5875.98	6453.91	2	152	1	63	1	1	0	1	1	0	1	0	0	1	33.5	1	165.3	115.2			5.8			5.92	229			0.96	37	400	1	5.8	0
114801	444	3	59	0	244	2	303	1	19	1	8251.75	8870.47	3	156	1	70	1	4	2	2	2	0	1	0	0	1	55.2	1	163.5	152.9			6.2			4.99	193			2.09	81	373	1	8.2	1
114808	47.2	0	97	2	231	1	328	2	30	2	90251.5	91767.3	1	164	2	39	0	3	2	1	2	1	1	2	0	0	32.6	1	170.8	104.6	5.38	97	5.1	0.485	43	4.5	174	2.715	101	1.55	60	230	0	2.4	0
114809	118	2	54	0	285	3	339	2	16	0	84377.3	87696.6	1	164	2	33	0	3	2	1	2	0	0	2	0	0	29.3	1	170.6	107			5			5.04	195			1.55	60	249	1	3.7	0
114811	72	1	112	3	192	0	304	1	37	3	18408.8	20336.1	3	156	2	80	1	2	2	2	0	1	1	0	0	1	25.3	0	155.8	98.3	5.66	102	5.7	0.948	84	4.89	189	2.664	102	1.78	69	221	0	5.7	0
114818	90.9	1	56	0	262	2	318	1	18	0	26920.3	28361.7	1	166	1	45	0	3	2	1	0	1	0	2	0	0	24.1	0	176.8	93.2	6.66	120	5.7	2.913	258	4.65	180	2.276	103	1.03	40	241	1	3.3	0
114819	18.3	0	83	2	314	3	397	3	21	1	20166.6	21060.4	2	150	2	21	0	2	2	3	2	1	0	2	0	0	21.6	0	154.4	74.7			5.1			3.47	134			1.34	52	211	0	4.3	0
114822	214	3	70	1	186	0	256	0	27	2	8862.27	9126.93	1	164	2	63	1	4	2	1	2	1	1	1	1	1	38.6	1	163.7	116.5	7.94	143	6.9	1.468	130	4.11	159	2.327	93	1.11	43	300	1	2.3	0
114826	33	0	74	1	291	3	365	3	20	1	16529.8	18245	2	167	2	76	1	3	1	1	1	1	1	0	1	1	29.7	1	163.9	113			6.8			4.73	183			1.4	54	273	1	4.5	0
114828	53.9	1	96	2	282	3	378	3	25	1	14093.3	18408	2	159	2	80	1	3	0	2	0	1	0	0	1	0	26.1	0	153.6	97			9.1			3.72	144			0.96	37	315	1	7.6	1
114834	106	2	72	1	241	2	313	1	23	1	20190.2	20851.9	1	165	1	21	0	4	0	3	1	1	0	2	0	0	25.5	0	179.6	85.8	4.88	88	5.2	0.644	57	3.78	146	2.431	91	1.06	41	308	1	4.1	0
114835	43.2	0	126	3	174	0	300	1	42	3	32076.3	35691.6	2	149	2	56	0	3	2	3	1	0	1	2	0	1	27.5	0	168.5	96	4.88	88	5.6	0.723	64	5.35	207	3.026	114	1.99	77	250	1	5.3	0
114841	29	0	101	2	321	3	422	3	24	1	102571	118285	1	158	1	20	0	3	1	3	2	1	1	2	0	0	35.3	1	178.2	106.6			4.6			4.37	169			0.91	35	205	0	5	0
114842	260	3	55	0	206	1	261	0	21	1	15358.1	17077	1	163	2	80	1	4	1	2	0	1	0	0	0	1	22.4	0	164.2	88.3	5.38	97	5.9	0.61	54	3.93	152	1.94	73	1.71	66	171	0	5.3	0
114852	141	2	79	1	192	0	271	0	29	2	165411	183212	2	164	1	24	0	3	1	3	2	1	1	2	0	0	32.2	1	170.9	107.7			5			5.43	210			0.8	31	224	0	4.6	0
114853	145	2	62	1	254	2	316	1	20	1	4469.83	4913.87	2	169	1	65	1	2	0	2	0	0	1	0	0	1	31.9	1	160.7	109.4			5.6			5.28	204			1.06	41	357	1	6.2	0
114862	72.8	1	68	1	251	2	319	2	21	1	6182.93	6632.98	2	172	1	64	1	4	2	2	1	1	0	1	1	1	33.7	1	181	120.8			7.5			4.65	180			1.27	49	322	1	11.7	1
114863	1430	3	49	0	205	1	254	0	19	1	8316	8685.95	1	172	2	69	1	4	2	1	1	1	0	0	0	1	33.6	1	160	104			5.5			5.48	212			1.86	72	264	1	3.8	0
114868	46.4	0	104	3	257	2	361	3	29	2	12975.5	13701.6	2	154	2	39	0	5	2	3	2	1	1	2	0	1	24.3	0	164	87.9	6.11	110	4.9	0.96	85	7.68	297	4.577	175	2.66	103	264	1	2.9	0
114870	60	1	92	2	201	1	293	1	31	2	5534.89	5747.74	1	150	2	34	0	4	1	3	0	1	1	2	0	1	27.3	0	167	98.5			5.3			4.34	168			1.32	51	262	1	3.8	0
114871	116	2	104	3	235	2	339	2	31	2	49848.5	58811.9	2	149	1	28	0	3	2	2	0	1	1	2	0	1	41.6	1	167.6	124			5.2			3.75	145			0.88	34	280	1	8	1
114886	92.9	1	80	1	204	1	284	0	28	2	37228.6	41742.8	1	165	2	80	1	3	1	1	1	1	0	2	0	1	26.9	0	162.7	88.2			5.3			7.24	280			1.73	67	247	1	4.8	0
114889	70.1	1	62	1	272	3	334	2	19	1	62714.4	67367.1	1	169	2	39	0	2	2	2	1	1	1	1	0	1	33.3	1	163.8	101.2	6.72	121	6.3	1.682	149	4.47	173	2.819	112	0.88	34	330	1	5.6	0
114890	75.9	1	52	0	218	1	270	0	19	1	16688.9	17646.7	1	158	1	20	0	4	0	3	1	2	0	2	0	0	27.4	0	171.7	90.3	5.5	99	5.2	0.79	70	3.39	131	1.733	66	1.29	50	210	0	7.1	1
114894	131	2	80	1	227	1	307	1	26	2	10909.1	11443.7	2	157	1	62	1	4	1	2	0	1	0	2	0	1	29	1	171.1	110.5			6.3			4.91	190			1.68	65	267	1	3.3	0
114895	10.4	0	64	1	364	3	428	3	15	0	12076.8	12360.8	1	154	2	48	0	5	0	1	1	1	0	2	0	0	26.4	0	165.6	87.2			5.4			4.47	173			1.34	52	258	1	5.8	0
114897	80.9	1	60	0	253	2	313	1	19	1	10324.4	11604.6	1	153	2	79	1	4	2	2	2	1	0	2	0	1	19	0	163.8	74.6			5.7			3.98	154			1.68	65	173	0	3.6	0
114898	73.2	1	68	1	202	1	270	0	25	1	3358.5	3385.37	1	167	1	78	1	4	1	2	1	1	0	2	1	1	26.2	0	167.1	94.5			7.2			5.56	215			0.96	37	243	1	4.6	0
114901	116	2	56	0	242	2	298	1	19	1	142608	155122	1	161	2	57	0	3	1	1	2	1	1	1	0	0	28.3	1	160.6	96.3			5.6			7.37	285			1.4	54	246	1	4.5	0
114903	146	2	92	2	220	1	312	1	29	2	31432	35635	1	159	2	74	1	1	1	2	2	0	0	1	1	1	34.4	1	158.3	107			6.6			3.8	147			1.63	63	282	1	5.1	0
114907	78.8	1	85	2	237	2	322	2	26	2	34269.8	37243.4	2	154	2	36	0	1	1	3	1	0	1	2	1	0	36.8	1	153.3	105.5	11.5	208	7.9	3.252	288	7.99	309	5.508	220	0.98	38	374	1	7	1
114908	70.9	1	74	1	290	3	364	3	20	1	36296.1	37185.1	2	159	2	54	0	3	2	1	2	1	1	0	0	1	46.2	1	169.9	146			5.8			5.87	227			1.14	44	400	1	60.7	1
114910	40.9	0	125	3	257	2	382	3	33	3	65017.1	75080.9	1	166	2	29	0	3	0	1	0	2	0	2	0	0	22.7	0	170.2	79.2			4.9			4.34	168			1.42	55	187	0	4	0
114912	84.5	1	51	0	263	2	314	1	16	0	102508	115420	1	159	1	27	0	3	2	1	2	0	1	2	0	0	28.8	1	166.8	95.3	5.44	98	5.2	1.005	89	4.55	176	2.974	114	1.11	43	281	1	5.6	0
114915	65	1	89	2	269	2	358	3	25	1	138976	158473	1	159	2	44	0	3	2	1	2	0	1	0	0	0	28.1	1	160.9	90.5	5.55	100	4.9	1.75	155	5.95	230	4.163	162	0.98	38	225	0	5.2	0
114917	165	2	128	3	165	0	293	1	44	3	11315	12207.9	1	157	1	75	1	3	1	1	1	0	0	2	0	1	28.5	1	173.9	109.7	5.77	104	5	0.621	55	5.2	201	3.439	130	1.47	57	249	1	2.7	0
114922	185	2	118	3	155	0	273	0	43	3	7732.09	7960.09	1	165	1	64	1	4	1	1	1	0	1	2	0	1	34.1	1	171.9	109.5			5.2			4.34	168			1.27	49	252	1	6.5	0
114926	289	3	128	3	198	1	326	2	39	3	35369.4	37860.6	2	159	2	61	1	3	2	2	1	0	1	2	0	1	33.7	1	168.3	115.6	4.61	83	5.1	1.264	112	5.69	220	3.233	125	1.89	73	268	1	11.4	1
114932	22.5	0	67	1	276	3	343	2	20	1	8877.27	9352.8	2	161	2	42	0	1	0	2	0	0	0	2	0	0	30.3	1	156.9	95.7			5.2			4.19	162			1.34	52	211	0	3	0
114933	142	2	165	3	166	0	331	2	50	3	7893.17	8435.13	1	167	1	31	0	5	2	1	1	1	1	2	0	0	24.5	0	169.7	87			5.2			4.91	190			1.14	44	221	0	6.4	0
114934	123	2	123	3	200	1	323	2	38	3	58084.5	63266.2	2	149	1	50	0	3	1	2	0	1	1	0	1	1	25.8	0	170.6	98	7.6	137	6.4	1.276	113	6.31	244	3.957	153	1.76	68	268	1	6.7	0
114935	97.8	1	120	3	219	1	339	2	35	3	136896	154472	1	153	2	56	0	3	2	2	2	0	1	2	0	0	23.2	0	159.5	78.7	5.61	101	5.6	1.118	99	5.51	213	3.439	133	1.55	60	215	0	2.4	0
114941	148	2	62	1	238	2	300	1	21	1	47856.2	49180.3	2	159	2	59	0	3	1	2	2	0	0	1	0	1	43.2	1	162.8	138.2			5.6			4.76	184			1.24	48	374	1	8.2	1
114953	72.6	1	63	1	302	3	365	3	17	0	15727.4	17422.3	3	156	1	29	0	4	2	1	1	1	1	2	0	0	28.8	1	166.4	87.5			5.7			4.68	181			1.29	50	257	1	5.7	0
114961	54.9	1	82	2	271	2	353	3	23	1	6162.17	7830.73	2	167	2	80	1	3	0	2	0	1	0	0	0	1	24.3	0	156.2	97			5.5			5.2	201			1.97	76	272	1	3.5	0
114962	242	3	90	2	138	0	228	0	39	3	16029.2	18651.9	1	149	1	61	1	3	2	2	0	1	0	0	1	1	38.6	1	176.9	133.7			8.1			3.08	119			0.96	37	277	1	4.1	0
114963	525	3	102	2	134	0	236	0	43	3	17184.4	18998.9	2	153	1	74	1	2	0	1	0	1	1	0	0	1	24.2	0	166.4	84.9	5.5	99	5.3	1.14	101	4.37	169	2.689	104	1.16	45	318	1	4.5	0
114965	208	3	89	2	173	0	262	0	34	3	29349.2	33318.4	1	165	2	80	1	3	2	2	1	1	0	0	0	1	24.1	0	156.7	89.1			5.4			5.46	211			1.4	54	290	1	5	0
114978	48.3	0	114	3	310	3	424	3	27	2	128926	140797	1	166	2	22	0	3	2	1	2	0	1	2	0	0	27.8	0	163.3	92.5	5.27	95	5	0.982	87	5.15	199	3.465	132	1.24	48	165	0	2.4	0
114982	190	2	79	1	200	1	279	0	28	2	12712.6	13647.1	2	157	1	69	1	4	2	1	2	1	1	2	0	1	32.8	1	166.9	110.9	6.05	109	6	1.344	119	4.68	181	2.948	115	1.11	43	350	1	4.6	0
114986	70.8	1	49	0	230	1	279	0	18	0	37211.9	39015.7	2	151	2	42	0	3	2	3	2	1	1	0	1	1	57.3	1	173.2	159.5	9.38	169	7.1	2.202	195	4.37	169	2.457	103	0.91	35	344	1	8.7	1
114988	63.5	1	65	1	284	3	349	2	19	1	5215.72	5306.71	2	169	1	60	1	1	2	1	1	0	1	2	1	0	25.6	0	172.6	84.5			8			4.01	155			1.55	60	261	1	4.4	0
114989	232	3	135	3	167	0	302	1	45	3	59599.6	62937.4	2	159	1	56	0	3	2	2	0	0	1	2	0	0	30.4	1	190.9	114.6	5.83	105	5.5	0.96	85	3.39	131	1.836	71	1.11	43	326	1	5.2	0
114993	97.8	1	41	0	160	0	201	0	20	1	27228.1	28795.5	1	158	2	36	0	3	2	1	1	0	0	0	0	0	43.9	1	168.3	136	6.33	114	5.4	0.621	55	3.36	130	2.017	76	1.06	41	274	1	3.5	0
114994	144	2	56	0	255	2	311	1	18	0	40378.3	44745.9	2	167	1	33	0	3	2	1	2	2	0	0	0	1	30.8	1	185	104.9			5.3			4.42	171			0.83	32	246	1	3.5	0
114995	24.9	0	72	1	240	2	312	1	23	1	12846.7	14006.8	2	165	2	62	1	1	1	1	1	1	1	2	1	0	28	1	159.4	99.1	6.22	112	6.2	0.903	80	3.65	141	1.707	66	1.53	59	336	1	7.4	1
114996	108	2	86	2	217	1	303	1	28	2	11521.4	11856.7	1	168	2	55	0	4	2	1	2	2	0	2	0	1	22.9	0	157.1	84.3			5.7			5.72	221			1.24	48	244	1	3.8	0
114997	74.5	1	92	2	201	1	293	1	31	2	98230.6	104261	2	166	1	41	0	3	1	1	1	1	1	2	0	0	25.6	0	179.4	79.7	6.11	110	5.6	0.948	84	5.17	200	3.051	117	1.68	65	205	0	4.4	0
114998	19.9	0	123	3	246	2	369	3	33	3	6541.08	7084.69	2	155	1	80	1	1	0	1	0	0	0	2	1	1	29.6	1	168.7	105			7.8			3.62	140			1.4	54	261	1	10.6	1
115003	121	2	79	1	145	0	224	0	35	3	79313.6	86903.6	2	160	2	48	0	3	2	1	2	1	1	2	0	0	28.1	1	155.5	95.2			5.7			4.34	168			1.24	48	283	1	5.4	0
115004	22	0	58	0	326	3	384	3	15	0	50887.5	52248.7	1	155	2	23	0	3	2	3	2	1	1	2	0	0	25.1	0	173.5	95.6			4.8			4.76	184			1.71	66	224	0	5.4	0
115005	125	2	103	3	222	1	325	2	32	2	11399.4	11894.3	2	154	1	52	0	1	0	2	1	0	0	2	0	1	26.1	0	164.3	97.2	5.44	98	5.6	0.96	85	6.34	245	4.707	180	1.19	46	216	0	3.4	0
115006	29	0	47	0	251	2	298	1	16	0	47910.9	49968.5	2	159	2	29	0	3	2	3	2	0	0	2	0	0	21	0	171.3	69.9	4.94	89	5	0.677	60	2.17	84	0.983	36	0.88	34	156	0	4.7	0
115007	74.3	1	88	2	246	2	334	2	26	2	17763.1	19194.8	2	168	2	72	1	3	2	2	2	2	1	2	0	1	33.5	1	156.4	106.2	6.44	116	5.8	1.784	158	5.02	194	2.638	107	1.55	60	300	1	8	1
115012	2030	3	45	0	145	0	190	0	24	1	6820.98	7480.28	2	155	2	72	1	5	2	2	2	0	0	1	1	1	32	1	162.5	108.7	9.66	174	7.1	3.364	298	5.97	231	3.284	143	1.14	44	236	0	6.4	0
115015	276	3	69	1	285	3	354	3	19	1	21286.5	29312.4	1	157	2	73	1	3	2	2	0	2	0	0	0	1	26.4	0	157.4	105.2			5.9			5.35	207			1.19	46	292	1	5.5	0
115018	219	3	109	3	142	0	251	0	43	3	8184.55	8851.71	1	154	1	80	1	3	2	1	1	1	1	1	0	1	27.3	0	160.6	105.3			5.6			5.28	204			1.4	54	206	0	3.7	0
115023	194	2	107	3	191	0	298	1	36	3	26461.6	27391.2	2	166	2	35	0	3	1	1	0	2	0	2	0	0	29.4	1	168.1	103.5			5.7			5.07	196			1.16	45	220	0	5.8	0
115028	4.85	0	21	0	410	3	431	3	5	0	7235.88	7435.25	2	161	2	38	0	1	2	1	2	0	1	2	0	1	43	1	160.8	120.6			5.1			4.45	172			1.01	39	346	1	7.1	1
115037	133	2	46	0	235	2	281	0	16	0	31593.4	34353.6	1	163	1	26	0	4	1	1	1	2	1	2	0	0	21.2	0	177.1	74			5.5			3.67	142			1.45	56	139	0	6.5	0
115042	289	3	98	2	175	0	273	0	36	3	11055.8	11733.2	2	166	1	45	0	4	2	1	1	0	0	2	0	0	40	1	176	134.7	5.61	101	5.8	0.756	67	4.27	165	2.767	105	1.16	45	238	1	4.6	0
115044	181	2	153	3	132	0	285	0	54	3	25862.2	28782.4	1	172	1	25	0	4	2	3	2	1	1	2	0	0	23.9	0	178.4	81.8			4.6			4.22	163			1.4	54	164	0	5.3	0
115047	88.2	1	63	1	222	1	285	0	22	1	14674.3	15915.4	2	157	2	62	1	4	0	2	1	0	1	0	1	1	27.9	0	163.5	92.7			7.2			5.56	215			1.5	58	347	1	6.9	0
115052	118	2	89	2	301	3	390	3	23	1	28427.3	30590.3	1	149	1	20	0	1	2	3	0	0	1	1	0	0	27.9	0	168.3	98			5.4			3.39	131			1.16	45	294	1	5.5	0
115055	36.6	0	211	3	197	0	408	3	52	3	31635.6	33784	2	162	2	38	0	1	0	1	0	0	1	2	0	1	25.1	0	151.6	84	5.38	97	4.8	1.152	102	4.22	163	1.991	79	1.71	66	164	0	4	0
115056	143	2	84	2	247	2	331	2	25	1	56458	61361.4	1	168	1	56	0	3	2	1	2	0	1	2	0	0	26.1	0	178.4	98			5.1			5.69	220			1.71	66	235	0	4.5	0
115057	295	3	64	1	211	1	275	0	23	1	2674.33	2765.88	2	150	2	69	1	4	2	2	0	1	0	2	0	1	51.9	1	151.7	124			5.3			4.5	174			1.71	66	307	1	3.9	0
115065	58.4	1	107	3	204	1	311	1	34	3	7836.36	8253.4	1	170	2	46	0	5	0	1	0	0	0	0	0	0	20.7	0	150.8	74.5	6.16	111	5.2	1.106	98	5.15	199	2.896	112	1.73	67	203	0	4.9	0
115066	255	3	79	1	197	0	276	0	29	2	14434.4	16912.8	2	158	1	64	1	3	0	1	1	2	0	2	0	1	29.7	1	179.4	104.9			5.6			4.78	185			1.06	41	252	1	5.5	0
115069	9.66	0	25	0	238	2	322	2	27	2	28870.5	30602.6	2	149	2	23	0	4	2	1	1	1	0	2	0	0	21.6	0	161.2	75.2			4.9			4.45	172			1.66	64	121	0	5.2	0
115074	38.4	0	141	3	215	1	356	3	40	3	61763.9	69037.2	2	167	1	54	0	3	2	2	2	0	1	2	0	0	21.6	0	184.9	86.2	5.33	96	5.1	0.508	45	4.19	162	2.896	108	1.06	41	235	0	3.1	0
115077	62.1	1	58	0	281	3	339	2	17	0	31572.5	34833	2	166	2	29	0	1	1	3	0	1	1	2	0	0	35.7	1	151.1	108.5			5			4.16	161			1.19	46	233	0	5.3	0
115081	67.1	1	53	0	249	2	302	1	18	0	27018.8	30193.1	1	157	2	80	1	3	2	2	2	1	1	2	0	1	30.5	1	165.1	101.8			6			4.06	157			1.84	71	281	1	5.9	0
115082	515	3	62	1	276	3	338	2	18	0	14241.1	15182.3	1	154	2	63	1	5	1	1	2	0	0	2	1	1	25.2	0	147.4	84.4			6.6			5.64	218			1.81	70	306	1	4.4	0
115083	50	0	86	2	213	1	299	1	29	2	47648.9	52738.3	1	164	2	73	1	3	2	2	2	0	0	2	0	1	26.8	0	162.7	99			5.9			5.46	211			1.91	74	147	0	4	0
115090	332	3	46	0	256	2	302	1	15	0	7790.81	7799.72	1	154	1	56	0	5	2	1	2	1	1	2	1	1	38	1	178	129.6			6			3.13	121			1.24	48	355	1	10.1	1
115094	55.6	1	82	2	234	2	316	1	26	2	18594.2	20281.9	3	156	2	28	0	4	2	1	2	1	1	0	0	0	27.5	0	159.2	83.1	5.22	94	5.4	1.231	109	3.98	154	2.327	91	1.09	42	240	1	3.3	0
115096	485	3	90	2	186	0	276	0	33	3	7557.73	9109.77	1	157	1	80	1	3	0	1	1	0	1	2	0	1	32.9	1	173.8	115.2	5.61	101	6.1	0.237	21	3.26	126	1.448	54	1.71	66	319	1	10.4	1
115099	70.7	1	68	1	256	2	324	2	21	1	11107	11618.9	2	152	2	38	0	1	2	3	2	1	1	2	0	0	32.9	1	167.8	107.8			5			3.85	149			1.32	51	263	1	4.3	0
115100	6.17	0	19	0	380	3	399	3	5	0	8760.63	9233.93	2	172	1	60	1	4	1	2	1	2	1	2	1	1	32.5	1	168.5	105.2	5.72	103	6.6	0.881	78	5.09	197	3.595	137	1.09	42	229	0	4	0
115120	411	3	103	3	192	0	295	1	35	3	63013.6	67773.7	2	165	1	60	1	3	2	1	1	1	1	2	1	1	40.3	1	179.3	131.2			8.4			7.58	293			0.57	22	319	1	14.2	1
115123	124	2	63	1	183	0	246	0	26	2	35703.6	49149.5	2	153	2	80	1	3	0	2	2	0	0	2	0	1	30.3	1	149.5		6.22	112	6	1.073	95	3.78	146	1.94	76	1.34	52	264	1	5.5	0
115126	162	2	80	1	246	2	326	2	25	1	20049.3	21206.4	1	162	1	59	0	3	2	2	1	2	0	2	0	1	22.7	0	185	93.3	5.33	96	5.9	1.784	158	3.96	153	2.224	92	0.91	35	193	0	3.6	0
115127	97.2	1	88	2	214	1	302	1	29	2	10376.7	11008.6	1	167	1	49	0	5	0	1	0	2	0	2	0	0	26.5	0	177.7	102	5.94	107	5.8	0.96	85	4.81	186	3.439	132	0.93	36	153	0	3.9	0
115133	128	2	85	2	195	0	280	0	30	2	25239.6	26445.9	1	172	2	55	0	4	2	1	2	1	1	2	0	1	32.2	1	157.4	99			5.2			5.48	212			1.42	55	294	1	7.6	1
115146	100	1	106	3	205	1	311	1	34	3	16800.8	21577.3	3	156	1	80	1	3	2	1	2	0	0	0	0	1	29.1	1	177.4	105.8	5.88	106	5.6	1.784	158	3.7	143	1.681	73	1.19	46	273	1	5.3	0
115151	352	3	79	1	210	1	289	0	27	2	77742.7	82826.3	1	158	1	60	1	3	2	2	1	2	0	0	1	1	35.5	1	174.3	124.2	8.44	152	7.2	1.829	162	3.85	149	2.043	85	0.98	38	346	1	8.4	1
115154	59.9	1	59	0	311	3	370	3	16	0	6076.82	6363.73	2	169	1	70	1	5	2	1	1	1	0	0	1	1	24.2	0	159.8	88.8			7.3			2.77	107			1.14	44	236	0	6.3	0
115155	7.29	0	35	0	368	3	403	3	9	0	21235.4	23025.2	1	172	2	26	0	4	2	3	0	1	1	2	0	0	19.6	0	161.2	68.5			5.4			3.8	147			1.47	57	272	0	5.8	0
115159	312	3	77	1	144	0	221	0	35	3	7818.9	8209.92	2	172	1	80	1	4	2	2	1	1	1	2	0	1	28.9	1	169.7	103.1			5.7			5.84	226			1.16	45	216	0	6.9	0
115161	347	3	79	1	178	0	257	0	31	2	4018.61	4152.57	2	170	1	69	1	4	2	1	1	0	1	1	0	1	23.8	0	174.6	99.1	5.33	96	5.8	1.14	101	7.19	278	5.275	201	1.4	54	231	0	3.6	0
115173	181	2	105	3	234	2	339	2	31	2	8803.69	9634.84	2	161	1	80	1	1	0	2	1	0	0	0	1	1	27	0	161.5	105.9	8.1	146	6.6	0.339	30	3.59	139	1.552	57	1.89	73	266	1	5.6	0
115185	182	2	77	1	295	3	372	3	21	1	12945.5	14542.1	2	169	2	55	0	2	1	2	1	1	1	2	1	1	30.6	1	151.7	104.6			5.8			4.63	179			1.58	61	276	1	5.2	0
115186	5.6	0	21	0	398	3	419	3	5	0	20220.8	22390.9	2	162	2	29	0	4	2	3	0	2	1	0	0	0	19.8	0	165.9	68			5.8			2.95	114			1.68	65	157	0	6.4	0
115192	494	3	118	3	155	0	273	0	43	3	34356.7	35400.4	2	151	2	67	1	3	1	1	1	0	1	2	0	1	34.2	1	174.7	117.6	6.83	123	5.6	1.377	122	5.77	223	3.439	134	1.71	66	297	1	3.7	0
115201	106	2	82	2	197	0	279	0	29	2	11205.5	12533.5	2	159	1	80	1	3	2	1	2	0	1	0	0	0	22	0	174.4	94.3			5.5			5.4	209			1.86	72	194	0	3.9	0
115205	98.6	1	176	3	151	0	327	2	54	3	35441.3	35219.1	1	164	2	31	0	3	2	1	0	2	1	2	0	1	24.7	0	159	90.2			5.4			5.02	194			0.96	37	209	0	4	0
115210	165	2	68	1	210	1	278	0	24	1	3705.91	3969.89	2	167	1	66	1	2	2	1	1	1	1	2	0	1	30.9	1	175.8	116	5.83	105	5.3	1.535	136	4.32	167	2.431	98	1.19	46	294	1	4.3	0
115212	137	2	120	3	213	1	333	2	36	3	10157.6	10461.4	1	152	2	62	1	4	2	2	1	1	1	2	0	0	32.1	1	165	101.8			6			4.78	185			1.53	59	227	0	5.5	0
115213	77.8	1	108	3	193	0	301	1	36	3	14676.4	16666	1	162	2	74	1	2	1	1	2	0	0	0	1	1	25.4	0	159	91.1	12.4	224	11.8	1.558	138	7.76	300	5.637	217	1.4	54	294	1	4.6	0
115218	285	3	174	3	114	0	288	0	60	3	7895.82	8513.54	1	161	1	69	1	4	2	1	2	2	1	2	0	1	23	0	178.3	86.4	5.44	98	4.7	1.084	96	4.47	173	2.793	108	1.19	46	199	0	5.6	0
115219	17.1	0	61	1	311	3	372	3	16	0	50237	50638.4	2	163	2	35	0	3	2	1	1	0	0	2	0	0	34.7	1	171.1	119.1			5.3			4.55	176			1.68	65	199	0	6.7	0
115225	155	2	96	2	181	0	277	0	35	3	18941.7	22316.6	2	163	2	70	1	3	1	2	1	2	1	0	0	1	23.3	0	161.7	93			5.6			6.36	246			1.11	43	326	1	3.9	0
115226	248	3	75	1	265	2	340	2	22	1	11226	13377.2	2	168	1	77	1	3	0	1	1	2	1	0	0	1	24.1	0	165.5	92.5			4.5			4.86	188			0.98	38	170	0	6.7	0
115230	135	2	171	3	100	0	271	0	63	3	36163.1	38386.6	1	171	1	49	0	3	2	1	2	0	1	2	0	0	20.6	0	176	79.1	5.5	99	5.3	0.666	59	6.8	263	4.422	167	2.07	80	222	0	5.9	0
115235	14.4	0	103	3	299	3	402	3	26	2	15995.4	16614.2	1	160	2	45	0	4	0	3	0	2	0	0	0	1	33.9	1	169.8	115			5.6			7.24	280			1.73	67	275	1	3.8	0
115238	116	2	143	3	143	0	286	0	50	3	93986.9	98264.4	1	164	2	47	0	5	2	1	2	2	1	2	0	0	21.8	0	160.7	78.1	6.49	117	5.7	1.502	133	5.79	224	3.879	151	1.22	47	224	0	4.5	0
115240	8.12	0	24	0	407	3	431	3	6	0	13695.9	14270.6	2	160	2	41	0	4	2	1	1	1	0	2	0	0	40.7	1	173.8	116.5	5.16	93	5.8	0.576	51	4.24	164	3.026	114	0.96	37	347	1	3.5	0
115242	99.2	1	81	2	289	3	370	3	22	1	13876.4	13989.8	2	156	2	56	0	3	1	1	2	0	1	2	1	0	39.2	1	163.4	126.6			11.3			4.94	191			0.98	38	297	1	19.1	1
115243	76	1	95	2	204	1	299	1	32	2	15273.4	15485.2	1	171	2	34	0	3	2	1	1	2	1	2	0	0	36.4	1	165.5	113			4.7			4.4	170			1.47	57	325	1	5.5	0
115244	553	3	105	3	222	1	327	2	32	2	9995.11	10520.8	2	158	1	34	0	5	2	1	2	1	1	2	0	0	27.9	0	178.4	88.5			5			5.17	200			1.66	64	241	1	3.7	0
115247	195	2	71	1	204	1	275	0	26	2	36636.7	43196.2	3	156	2	80	1	3	2	2	1	0	1	2	0	1	32.2	1	157.2	105.6			5.9			5.95	230			1.45	56	289	1	5.2	0
115249	105	1	73	1	217	1	290	1	25	1	47710.3	46243.6	2	162	2	57	0	2	2	1	2	1	0	2	0	0	32.9	1	160.6	112.5			5.8			4.68	181			1.24	48	322	1	7.2	1
115253	99.5	1	45	0	234	2	279	0	16	0	25312	26773.8	1	163	2	39	0	4	1	3	2	1	1	2	0	1	49.3	1	163.5	146.3	6.55	118	5.8	1.129	100	5.46	211	3.543	137	1.4	54	291	1	5.8	0
115254	12.6	0	14	0	389	3	403	3	3	0	2493.14	2617.66	2	156	1	66	1	4	1	2	0	2	1	2	1	1	27.4	0	177.6	108.7	6.99	126	7.2	0.903	80	2.59	100	1.241	48	0.93	36	205	0	3.6	0
115257	76.8	1	109	3	254	2	363	3	30	2	154666	160860	2	157	2	39	0	3	2	2	2	2	1	2	0	1	23.3	0	168.1	95.8	5.94	107	5.1	1.874	166	5.64	218	3.077	124	1.71	66	260	1	4.5	0
115260	111	2	88	2	236	2	324	2	27	2	5958.1	6275.66	2	168	1	20	0	4	0	1	0	2	1	2	0	0	24.6	0	178.6	84.5			4.9			4.09	158			1.09	42	191	0	4.2	0
115263	76.8	1	124	3	226	1	350	3	35	3	30495.3	32687.1	2	170	1	78	1	3	2	1	2	2	1	2	0	1	23.3	0	170.5	97			5.3			4.37	169			1.37	53	243	1	4.5	0
115266	33.2	0	98	2	214	1	312	1	31	2	9968.9	11671.8	2	159	1	80	1	3	1	2	1	0	1	2	1	0	25.8	0	177.3	105.2	9.1	164	7.2	1.242	110	4.37	169	2.353	92	1.45	56	250	1	7.6	1
115270	33.2	0	51	0	235	2	286	0	18	0	17357.8	17676.5	2	161	2	41	0	1	0	1	1	0	0	2	0	1	37.3	1	148.5	102.1			5.4			4.16	161			1.4	54	233	0	4.1	0
115279	1150	3	92	2	185	0	277	0	33	3	48391.1	54234.3	1	156	1	73	1	3	2	1	2	0	1	2	0	1	29.2	1	174.6	121.3	4.5	81	5.1	1.039	92	5.46	211	2.638	101	2.35	91	291	1	13.1	1
115280	116	2	54	0	265	2	319	2	17	0	21488.4	25259.5	1	154	1	25	0	5	2	3	2	0	1	1	0	0	22.6	0	174.8	85.9	5.66	102	5.4	0.44	39	4.71	182	3.026	113	1.47	57	186	0	3	0
115284	102	1	113	3	176	0	289	0	39	3	15846	16675.6	1	163	1	28	0	4	0	1	0	2	1	2	0	0	23.8	0	182.1	83.6			5.2			3.41	132			1.45	56	198	0	5.8	0
115287	228	3	53	0	201	1	254	0	21	1	32199.4	34658.9	2	159	1	72	1	3	2	1	2	0	1	2	0	0	26.4	0	172.3	104.8			5.4			4.89	189			1.14	44	150	0	6.7	0
115288	52	1	69	1	202	1	271	0	25	1	8836.72	9209.23	1	167	2	56	0	4	1	2	0	1	0	2	0	1	36.1	1	157.4	110.2			5.2			4.84	187			1.4	54	305	1	11.4	1
115290	133	2	119	3	168	0	287	0	41	3	91086.6	104765	1	159	1	60	1	3	2	2	2	0	1	2	0	1	23.8	0	182.4	92.2	5.27	95	5.2	1.468	130	5.92	229	3.491	136	1.76	68	218	0	4.8	0
115292	660	3	108	3	175	0	283	0	38	3	45628.4	49554.3	1	149	1	62	1	3	2	1	2	0	1	2	0	1	29.9	1	170.2	103.2	5.88	106	5.4	1.287	114	5.9	228	4.112	159	1.19	46	352	1	5.4	0
115294	97.8	1	166	3	135	0	301	1	55	3	47846.9	49503.6	1	149	2	34	0	3	2	1	2	2	1	2	0	1	20	0	164.8	75.4	5.5	99	5.1	0.858	76	5.38	208	3.569	136	1.42	55	214	0	4.5	0
115295	231	3	58	0	203	1	261	0	22	1	4909.69	5190.2	1	150	1	41	0	4	1	1	0	2	1	2	1	1	37.3	1	181.3	125.3	5	90	5.6	0.542	48	3.13	121	1.758	65	1.11	43	286	1	5.6	0
115300	5.36	0	29	0	402	3	431	3	7	0	23747.3	24152.2	1	155	2	42	0	2	1	1	1	0	0	2	0	0	32.5	1	152.3	105.2			5.4			4.42	171			1.55	60	213	0	3.1	0
115304	35.1	0	59	0	278	3	337	2	18	0	8679.72	9712.86	2	150	2	80	1	3	1	1	2	0	1	2	0	1	33.5	1	156.4	107.6			6.3			3.72	144			1.45	56	275	1	6.5	0
115305	189	2	74	1	235	2	309	1	24	1	16119.4	15773.1	1	155	2	54	0	1	2	1	1	0	0	0	1	0	33.5	1	149.9	99.7			6.2			4.89	189			1.24	48	343	1	6.8	0
115307	80.7	1	113	3	222	1	335	2	34	3	64809.3	68658.4	1	151	2	29	0	3	2	1	2	0	1	2	0	0	31.3	1	172.7	103.5	5.55	100	5.3	0.644	57	4.29	166	3.077	115	0.93	36	254	1	4.7	0
115308	539	3	125	3	197	0	322	2	39	3	6563.2	6681.54	2	165	1	41	0	5	2	1	2	1	1	2	0	0	32.5	1	171.3	110.7	5.61	101	4.6	2.653	235	5.61	217	3.388	141	1.01	39	339	1	7	1
115309	24.7	0	84	2	250	2	334	2	25	1	9642.54	9904.69	2	163	1	71	1	5	2	1	2	1	1	2	1	1	22.4	0	159.6	89.2	5.55	100	6.3	0.666	59	3.88	150	2.276	86	1.29	50	237	0	4.8	0
115310	91	1	54	0	249	2	303	1	18	0	8613.05	9010.91	2	151	2	58	0	4	1	1	0	1	1	0	1	1	30.7	1	154.7	101.6			6			4.11	159			1.63	63	228	0	5.5	0
115317	223	3	98	2	247	2	345	2	28	2	28173.4	29696.4	2	160	1	39	0	2	2	1	1	0	0	2	0	0	26.9	0	169.8	95.7	5.72	103	5.3	1.535	136	4.89	189	2.845	112	1.34	52	231	0	4.1	0
115323	75.2	1	122	3	153	0	275	0	44	3	31997.8	35146.7	3	156	2	43	0	2	2	2	2	1	1	2	0	0	19.9	0	163.8	73	5.05	91	4.8	0.452	40	4.81	186	2.974	111	1.63	63	133	0	4.6	0
115325	13.9	0	26	0	335	3	361	3	7	0	19664.4	21146.4	1	153	2	27	0	2	0	3	0	1	0	0	0	0	33.6	1	158.3	109.5			5.8			4.29	166			1.27	49	100	0	3.6	0
115328	128	2	34	0	265	2	299	1	11	0	13802	14580.1	1	156	1	54	0	4	1	1	1	1	0	0	0	1	31	1	184.5	111.7			5.1			5.12	198			1.11	43	220	0	5.1	0
115331	99.9	1	111	3	213	1	324	2	34	3	82149.5	93659.5	1	164	2	50	0	3	0	2	2	2	1	2	0	1	31.4	1	159	102.5	5.55	100	5.5	1.75	155	4.47	173	2.353	97	1.32	51	273	1	4	0
115332	79.6	1	84	2	145	0	229	0	37	3	126544	144916	1	170	2	51	0	3	2	1	2	1	1	2	0	0	19.1	0	157.8	71.2	5.22	94	5.2	0.497	44	6.26	242	3.776	141	2.25	87	216	0	4.8	0
115333	321	3	80	1	172	0	252	0	32	2	32766.7	37192.2	2	158	1	26	0	3	0	1	1	1	0	2	0	0	27.4	0	164.8	92.9			5			3.72	144			1.29	50	207	0	5	0
115334	32.9	0	124	3	211	1	335	2	37	3	4231.11	4512.06	2	169	1	73	1	4	2	3	0	2	1	2	0	1	27.1	0	176.3	101.4			5.7			5.07	196			1.4	54	222	0	3.4	0
115335	93.4	1	131	3	160	0	291	1	45	3	15774.8	17480.6	2	167	1	35	0	3	1	3	0	2	0	1	0	1	22.4	0	173.9	86.3			5.1			4.24	164			1.34	52	196	0	4.2	0
115337	626	3	115	3	209	1	324	2	35	3	11545.1	12412.6	2	164	1	47	0	5	2	1	2	0	1	2	0	1	32.1	1	164.9	106.9			6.2			6	232			1.06	41	262	1	6.1	0
115338	10.9	0	63	1	315	3	378	3	17	0	40334.8	41703.7	2	164	2	49	0	3	2	1	2	1	1	2	0	0	26.4	0	160.8	86.1	5.27	95	5.4	0.35	31	4.42	171	2.302	86	1.97	76	172	0	3.7	0
115342	41.8	0	75	1	254	2	329	2	23	1	30870.4	33207.3	1	172	1	36	0	1	0	1	1	1	0	2	0	0	27.4	0	168.5	94.7	5.61	101	5.4	0.711	63	4.73	183	3.439	131	0.96	37	247	1	4	0
115350	64.2	1	123	3	307	3	430	3	29	2	18772.5	19623.7	2	159	2	23	0	2	2	1	2	1	1	2	0	0	34.2	1	155.5	103.7	5.05	91	5.3	0.926	82	4.81	186	2.741	105	1.66	64	234	0	5.3	0
115358	170	2	71	1	206	1	277	0	26	2	26911.7	31072.7	1	151	2	80	1	3	1	2	1	0	1	2	1	1	30.8	1	158.2	98.6			6.1			4.01	155			1.78	69	283	1	4.3	0
115363	62.8	1	133	3	180	0	313	1	42	3	8075.26	7923.23	2	167	2	60	1	3	2	2	0	1	0	2	0	1	27.5	0	158.9	88			5.5			6.1	236			2.09	81	179	0	2.8	0
115365	98	1	141	3	107	0	248	0	57	3	32952	33648	1	150	2	38	0	3	2	1	2	0	1	2	0	0	23.2	0	167.4	80.9	5.16	93	4.5	0.485	43	4.09	158	2.276	84	1.58	61	272	1	3.8	0
115371	79.6	1	69	1	248	2	317	1	22	1	38950.6	41366.7	1	165	2	74	1	3	2	1	1	1	0	2	0	0	28.9	1	153.1	87.3			5.3			5.87	227			1.81	70	190	0	4.1	0
115374	29	0	86	2	174	0	260	0	33	3	34665.7	38210.2	2	158	2	42	0	3	1	1	0	2	0	0	0	0	20.4	0	170	78.5	5.55	100	5.3	0.96	85	4.71	182	3	115	1.27	49	177	0	3.6	0
115376	15	0	41	0	238	2	322	2	27	2	2548.68	2743.44	2	151	1	63	1	4	1	1	1	1	0	0	0	0	23.4	0	179.8	84.3	5.88	106	6.1	0.711	63	4.55	176	3	114	1.22	47	221	0	5.4	0
115380	189	2	100	2	273	3	373	3	27	2	6555.63	6957.1	1	150	1	48	0	4	1	1	2	1	1	2	0	1	30.6	1	185	108.3	6.99	126	5.9	0.35	31	6.1	236	4.551	172	1.4	54	251	1	7.4	1
115382	29.9	0	108	3	196	0	304	1	36	3	85339.5	93960	1	151	1	37	0	3	2	3	2	0	0	2	0	0	21.9	0	175.6	85			4.3			3.59	139			1.76	68	180	0	5.4	0
115386	120	2	93	2	243	2	336	2	28	2	5285.03	5289.89	2	156	2	40	0	5	1	1	0	1	0	2	0	0	42.1	1	163.8	107	5.16	93	4.9	1.061	94	4.53	175	2.508	97	1.53	59	391	1	4.1	0
115387	165	2	73	1	282	3	355	3	21	1	60749	66911.3	1	156	1	34	0	3	2	1	2	0	1	1	0	1	31.9	1	163.4	104.6	4.88	88	5.2	1.14	101	5.12	198	3.414	131	1.19	46	340	1	4.5	0
115390	64.4	1	55	0	349	3	404	3	14	0	35182.1	39713.9	2	151	2	45	0	3	2	1	2	0	1	2	0	0	23.5	0	173.5	90.1	5	90	5.2	0.768	68	5.28	204	2.56	98	2.35	91	273	1	4.5	0
115393	75.8	1	128	3	168	0	296	1	43	3	9862.04	11860.8	2	163	2	64	1	3	0	2	1	2	0	0	0	1	20.3	0	167	84.8			5.1			5.9	228			1.4	54	248	1	3.3	0
115394	220	3	85	2	177	0	262	0	32	2	12825	13749.9	2	170	1	49	0	4	2	1	2	2	1	2	0	0	34.4	1	189.1	117.8			5.6			5.79	224			1.5	58	259	1	3.6	0
115396	59.3	1	102	2	251	2	353	3	29	2	90163.6	102552	1	165	1	68	1	3	2	1	2	1	1	2	0	1	28.2	1	182.2	103.9	5.38	97	5.8	1.694	150	3.9	151	2.095	86	1.03	40	364	1	3.7	0
115398	23.7	0	68	1	241	2	309	1	22	1	6211.61	6683.44	2	152	2	38	0	4	2	1	1	1	0	2	0	0	49.6	1	150.6	128.2			5.1			4.65	180			1.71	66	280	1	5.6	0
115401	241	3	111	3	244	2	355	3	31	2	20635	22696.1	1	172	1	32	0	4	2	2	1	2	1	2	0	1	30.6	1	174.1	95.4	4.94	89	5.9	0.914	81	5.4	209	3.75	143	1.24	48	223	0	8.3	1
115402	114	2	91	2	183	0	274	0	33	3	11744.5	12646	1	154	2	63	1	1	0	1	1	0	1	0	0	0	31.6	1	159.1	105.5	5.94	107	5.5	0.824	73	5.3	205	3.388	129	1.53	59	344	1	7.2	1
115406	25.7	0	32	0	289	3	321	2	10	0	17341	19262.6	1	158	2	21	0	4	1	3	1	2	1	2	0	0	25.9	0	163.8	79	5.16	93	5.4	0.463	41	4.09	158	2.095	77	1.78	69	179	0	5	0
115407	82.2	1	33	0	311	3	344	2	10	0	7095.45	7805.04	1	149	2	73	1	2	0	1	1	0	0	2	1	1	28.5	1	149.3	94	8.49	153	7	1.885	167	4.63	179	2.483	102	1.29	50	282	1	3.7	0
115409	448	3	141	3	182	0	323	2	44	3	10184.2	10659.5	1	157	1	37	0	3	2	3	2	1	0	0	0	1	36	1	183.7	119.3	5.44	98	5	0.971	86	4.71	182	3.362	128	0.91	35	295	1	4.9	0
115410	6.33	0	34	0	359	3	393	3	9	0	11676.3	12857.4	2	171	2	21	0	4	2	3	0	1	0	2	0	0	25.7	0	161.8	81.3			5.4			3.28	127			1.6	62	178	0	4.2	0
115411	150	2	92	2	243	2	335	2	27	2	59703.3	63708.2	2	163	1	35	0	3	2	1	1	0	1	2	0	1	26.6	0	178.8	92.1			4.9			4.94	191			1.94	75	210	0	6.1	0
115416	635	3	87	2	186	0	273	0	32	2	11474	12098.9	2	153	2	64	1	5	0	2	2	0	0	0	0	1	23.9	0	144.1	80.9	5.38	97	5.5	2.032	180	6.21	240	4.215	166	1.06	41	250	1	3.7	0
115418	4.88	0	21	0	392	3	413	3	5	0	13479.4	14360.5	1	153	2	39	0	4	0	3	0	2	0	0	0	1	30.3	1	167.2	92.1			6.1			3.93	152			1.24	48	276	1	4.3	0
115426	194	2	67	1	249	2	316	1	21	1	12142.4	12571.7	1	154	2	75	1	5	0	1	1	1	0	2	0	1	23.1	0	161	84.3			6.3			3.96	153			1.27	49	227	0	3.5	0
115428	176	2	66	1	235	2	301	1	22	1	7315.35	7914.71	2	167	1	52	0	4	1	1	1	1	1	0	0	1	26.1	0	178.3	98	6.49	117	6.2	1.095	97	5.64	218	3.698	141	1.45	56	276	1	7.4	1
115437	126	2	93	2	143	0	236	0	39	3	44113.5	49622.1	1	165	1	79	1	3	2	2	1	1	0	2	0	1	25.2	0	166.7	92.5			5.3			3.03	117			0.67	26	335	1	7.8	1
115440	417	3	84	2	158	0	242	0	35	3	38233.8	46823.3	2	159	2	80	1	3	1	1	1	0	0	0	0	0	29.2	1	150.5	102.5	4.55	82	5	1.953	173	4.65	180	2.327	98	1.42	55	264	1	5.7	0
115441	242	3	103	3	199	1	302	1	34	3	21557.6	24424.3	1	161	2	79	1	5	1	2	0	0	0	2	0	1	23.7	0	148.4	85.6			5.6			5.56	215			1.89	73	279	1	3.8	0
115442	109	2	84	2	211	1	295	1	28	2	17836	23534.4	1	158	2	80	1	3	0	2	1	0	0	0	0	1	29.8	1	140.8	96	5.5	99	5.3	0.689	61	3.75	145	1.5	56	1.94	75	244	1	4.6	0
115443	15.2	0	43	0	351	3	394	3	11	0	17742.6	18874.1	2	160	2	39	0	1	0	1	0	1	0	0	1	0	34.7	1	154.8	100.1	13.3	239	9.5	2.202	195	5.35	207	3.336	135	1.01	39	334	1	5.4	0
115444	106	2	46	0	235	2	281	0	16	0	14355.3	14860.7	2	170	2	30	0	4	2	1	1	1	0	2	0	1	48.9	1	168.5	146	5.33	96	5.5	0.61	54	4.37	169	2.845	107	1.24	48	357	1	8	1
115445	69.1	1	83	2	289	3	372	3	22	1	48434.3	50081.5	1	167	1	61	1	3	1	1	2	1	0	0	0	1	30.9	1	175.8	113.6			5.8			5.92	229			1.14	44	250	1	5.3	0
115450	57.1	1	90	2	227	1	317	1	28	2	8370.27	8965.82	2	155	2	26	0	5	2	1	1	1	0	2	0	0	33.3	1	148.2	94.2	5	90	5.3	0.632	56	4.11	159	2.612	98	1.22	47	289	1	4.3	0
115455	47	0	53	0	311	3	364	3	15	0	20238.1	22375	2	149	2	41	0	4	2	1	1	1	0	2	1	1	22.9	0	151.8	82.2	9.83	177	7.5	0.711	63	3.67	142	1.94	74	1.4	54	192	0	3.5	0
115458	32.7	0	93	2	216	1	309	1	30	2	5034.75	5233.77	2	155	2	63	1	1	2	2	0	0	0	0	1	1	24.5	0	151.1	90.5	8.66	156	6.8	1.976	175	5.17	200	2.896	118	1.37	53	325	1	4.5	0
115459	112	2	82	2	173	0	255	0	32	2	7248.15	7253.88	2	169	1	76	1	3	1	1	1	0	0	2	0	1	32	1	182.2	123.4			5.9			3.83	148			1.58	61	296	1	3.7	0
115469	231	3	123	3	205	1	328	2	38	3	52747.4	55500.6	2	155	1	57	0	3	2	1	1	0	0	2	1	0	42.7	1	176.1	142.4	8.38	151	7.8	1.287	114	2.46	95	0.698	30	1.16	45	400	1	10.9	1
115471	2.93	0	16	0	419	3	435	3	4	0	13247.2	13845.3	2	166	2	39	0	4	1	1	0	2	1	0	0	0	20.9	0	172.6	78.8	5.05	91	5.3	0.181	16	3.93	152	1.552	58	2.3	89	165	0	4.4	0
115478	135	2	75	1	242	2	317	1	24	1	87594.4	94574.2	2	162	2	74	1	3	2	1	1	0	0	0	1	0	35.7	1	154.5	117.1	7.33	132	6.8	2.981	264	7.29	282	4.862	194	1.06	41	307	1	3.6	0
115479	88.2	1	77	1	206	1	283	0	27	2	12225.6	12593.4	2	165	2	55	0	5	1	1	2	1	1	2	0	0	20.4	0	165.8	75.3	5.27	95	5.1	0.565	50	5.51	213	2.043	77	3.21	124	246	0	3.7	0
115480	936	3	76	1	286	3	362	3	21	1	14246.6	16634.8	2	165	1	26	0	5	1	3	1	0	1	2	1	1	40.2	1	171.4	122			9.7			5.09	197			0.85	33	400	1	24.2	1
115485	94.1	1	68	1	214	1	282	0	24	1	8361.03	9182	1	168	2	54	0	4	2	2	0	2	1	0	0	1	26.3	0	166.2	94	6.11	110		0.553	49	4.84	187	2.689	100	1.89	73	246	1	5.8	0
115487	378	3	72	1	247	2	319	2	23	1	25054.5	29369.9	2	156	1	28	0	3	2	1	2	1	1	2	0	0	27.7	0	175.9	106.5	5.33	96	5.3	0.994	88	5.17	200	3.31	127	1.4	54	224	0	4	0
115493	71.4	1	53	0	297	3	350	3	15	0	14398.2	16784.8	2	166	2	80	1	3	1	2	1	0	0	2	1	1	35.9	1	167	119.3			6.9			6.39	247			1.47	57	300	1	6.5	0
115494	126	2	111	3	213	1	324	2	34	3	9553.12	9842.19	1	165	1	62	1	2	2	2	0	1	1	1	1	1	35.5	1	164.7	113.8	8.83	159	6.9	1.592	141	7.09	274	4.862	188	1.5	58	351	1	3.8	0
115495	290	3	111	3	184	0	295	1	38	3	4803.87	4968.62	1	150	2	60	1	4	2	2	1	1	0	2	0	1	32.3	1	160.7	110			6			3.65	141			1.27	49	369	1	8.3	1
115498	51.8	1	70	1	230	1	300	1	23	1	96341.1	95702	1	161	2	68	1	3	2	1	2	0	1	2	1	1	30	1	161.4	94.6			5.7			3.59	139			1.19	46	274	1	4.9	0
115503	62.5	1	57	0	178	0	235	0	24	1	4072.1	4200.39	1	167	1	72	1	4	2	2	2	1	1	2	1	1	33.9	1	178.3	115	5.88	106	5.5	1.185	105	4.14	160	2.353	92	1.24	48	332	1	5.3	0
115504	72.7	1	90	2	257	2	347	2	26	2	4219.12	4280.29	2	151	1	70	1	4	1	2	0	1	0	2	1	1	35.6	1	165.3	115.5			7.1			2.82	109			1.16	45	243	1	5.4	0
115509	160	2	153	3	178	0	331	2	46	3	19021.6	19359.4	1	154	1	43	0	2	0	3	0	0	0	2	0	0	26.7	0	159.1	93.5			5.1			4.22	163			0.93	36	286	1	4.3	0
115520	52.5	1	104	3	213	1	317	1	33	3	21228.6	22528.3	2	164	2	38	0	3	1	2	0	2	1	2	0	0	19.5	0	163.2	73.8			4.8			4.01	155			1.86	72	205	0	5	0
115521	241	3	68	1	235	2	303	1	22	1	23190.2	27258.1	2	164	2	70	1	3	2	2	1	0	1	1	0	1	27.9	0	165.8	95.5	6.27	113	5.9	1.027	91	4.73	183	2.845	110	1.42	55	327	1	3.7	0
115526	300	3	79	1	216	1	295	1	27	2	11881.9	13467	2	170	1	80	1	3	2	1	2	0	1	0	0	0	31.7	1	177.9	118.9	6.05	109	6.1	2.168	192	5.38	208	3.155	127	1.24	48	278	1	3.8	0
115544	70.7	1	87	2	208	1	295	1	29	2	17633.8	19523.3	2	166	2	20	0	1	0	3	1	2	0	2	0	0	20.8	0	154.6	81			5.3			3.65	141			1.58	61	199	0	2.4	0
115546	95.3	1	96	2	260	2	356	3	27	2	11358.8	12239.1	2	155	2	56	0	5	1	1	1	0	1	2	0	1	25.7	0	170.9	100.8	6.66	120	5.7	4.493	398	7.76	300	4.448	186	1.24	48	292	1	3.8	0
115558	434	3	138	3	182	0	320	2	43	3	79894.4	96772.6	1	158	1	20	0	3	2	3	2	1	1	0	0	0	33.5	1	171.4	110.1			4.9			3.83	148			1.06	41	274	1	7.1	1
115560	83.9	1	72	1	249	2	321	2	22	1	24017	23630.7	1	165	2	54	0	3	2	3	0	1	1	1	0	1	35.9	1	164.2	115.7			5.1			6.31	244			1.45	56	348	1	11.5	1
115573	313	3	95	2	238	2	322	2	27	2	34104.1	34298.8	2	151	1	49	0	3	1	3	1	1	1	2	0	1	32.9	1	177.7	124.1			5.1			7.01	271			3.31	128	353	1	10.4	1
115575	159	2	60	0	271	2	331	2	18	0	15266.8	16083.8	2	157	2	69	1	4	2	1	2	1	1	0	1	1	34.8	1	149	112	5.61	101	6.1	0.463	41	4.32	167	2.302	85	1.81	70	330	1	6.9	0
115577	131	2	118	3	229	1	347	2	34	3	10646.1	11142.8	2	165	2	49	0	5	1	2	1	0	0	0	1	0	21.8	0	153.2	77.4	7.22	130	6.3	0.858	76	3.59	139	1.965	75	1.24	48	251	1	5.5	0
115578	24.1	0	66	1	280	3	346	2	19	1	5057.08	5224.39	1	171	2	40	0	4	2	1	1	1	0	1	0	0	32.7	1	149.6	92.4			5.8			5.02	194			1.73	67	217	0	6.3	0
115579	204	3	87	2	246	2	333	2	26	2	8316.7	8518.96	2	170	2	56	0	4	2	3	2	0	1	2	1	0	42.1	1	158.8	122.8			6.2			5.51	213			1.73	67	358	1	15.2	1
115583	781	3	69	1	219	1	288	0	24	1	16020.6	17527.3	2	160	1	63	1	1	2	1	2	1	0	2	0	1	36.6	1	170	119			5.5			4.29	166			0.88	34	338	1	7.7	1
115584	119	2	48	0	244	2	292	1	16	0	16511.1	17620.9	2	166	2	23	0	4	2	3	1	1	1	2	0	0	28.2	1	157.9	92.6			4.4			4.19	162			1.29	50	175	0	3.7	0
115585	317	3	109	3	163	0	272	0	40	3	51637.7	53820.5	1	157	1	71	1	3	2	1	2	0	0	2	1	0	28.9	1	171.4	104.5			6.2			4.37	169			1.01	39	308	1	5.4	0
115590	267	3	154	3	179	0	333	2	46	3	39898.5	44531.7	1	169	1	32	0	5	2	3	2	0	1	2	0	1	29	1	174.5	103.3			6.3			6.28	243			1.19	46	286	1	4.3	0
115592	199	3	120	3	166	0	286	0	42	3	79297.8	89257.5	2	149	1	60	1	3	2	2	2	2	1	2	0	1	25.5	0	178.8	93			5.3			4.63	179			1.68	65	222	0	4.5	0
115598	176	2	84	2	233	2	317	1	26	2	22606.8	25978.7	2	153	1	27	0	5	2	1	2	1	1	2	0	0	24.3	0	166.4	81.1			5.7			4.24	164			1.03	40	181	0	5.6	0
115600	119	2	66	1	191	0	257	0	26	2	17785.4	19479.3	1	156	1	77	1	2	2	1	2	1	0	2	1	1	31.8	1	164.8	111.3			9.1			4.16	161			1.19	46	400	1	6.6	0
115601	37.6	0	62	1	248	2	310	1	20	1	8772.05	9594.79	2	151	2	22	0	4	1	1	1	2	1	0	0	0	28	1	165.2	86.6	4.66	84	5.4	0.914	81	4.63	179	3.207	122	1.01	39	243	1	4.1	0
115604	137	2	143	3	156	0	299	1	48	3	26231.6	29299.7	1	157	1	68	1	3	1	1	0	1	1	2	1	0	35	1	171.2	122.5	7.11	128	7	0.813	72	4.34	168	2.586	98	1.4	54	373	1	7.7	1
115605	122	2	42	0	282	3	324	2	13	0	19728.6	21346.9	1	164	2	55	0	4	1	3	0	1	1	0	0	1	30.7	1	161.9	110.4	5.55	100	5.5	1.095	97	2.53	98	0.983	39	1.06	41	289	1	7.4	1
115608	254	3	78	1	174	0	252	0	31	2	50570.5	53962.4	2	159	1	55	0	3	2	1	2	1	1	2	0	0	23.7	0	170.2	85.7			5.5			5.48	212			1.37	53	194	0	7.3	1
115609	38.7	0	59	0	283	3	342	2	17	0	17987.2	19994.5	1	161	2	39	0	5	2	1	2	0	1	2	1	0	22	0	157	74			6.3			5.07	196			1.4	54	311	1	2.8	0
115611	83.7	1	50	0	272	3	322	2	16	0	2833.29	3003.52	2	151	2	59	0	4	2	1	1	2	1	2	1	1	31.3	1	161.3	107.6	5.77	104	6	1.242	110	3.65	141	1.94	78	1.14	44	245	1	6.2	0
115614	31.8	0	129	3	197	0	326	2	40	3	11660.6	12591.4	1	164	2	40	0	5	2	1	2	0	1	2	0	0	22.4	0	165.5	78.3			5.4			4.6	178			1.58	61	195	0	3.3	0
115615	18.5	0	64	1	239	2	303	1	21	1	56861.9	60151.8	1	159	2	47	0	1	2	1	1	1	1	2	0	0	19.7	0	160.7	74.7	5.44	98	5.1	0.474	42	4.16	161	2.017	73	1.94	75	211	0	5.2	0
115617	1310	3	113	3	190	0	303	1	37	3	17453.6	18394.3	2	149	1	59	0	4	1	1	1	1	1	0	0	1	25.4	0	173.7	90.6			4.7			5.15	199			1.03	40	245	1	9.2	1
115629	234	3	171	3	27	0	198	0	86	3	27048.8	29092.2	1	157	1	60	1	3	1	1	1	1	0	0	0	0	25.2	0	178	102.4	5.61	101	5.8	1.039	92	4.22	163	2.508	96	1.24	48	299	1	4.3	0
115632	200	3	136	3	156	0	292	1	47	3	15202.8	15951.6	2	166	1	43	0	3	2	1	1	2	1	2	0	1	41.8	1	183	141.6			5.3			4.97	192			0.85	33	351	1	6.7	0
115636	250	3	114	3	176	0	290	1	39	3	56770.2	60382.7	1	149	1	64	1	3	1	1	1	0	1	2	0	1	28.7	1	162.9	98.9			5.6			6.31	244			1.97	76	274	1	4.3	0
115646	522	3	154	3	155	0	309	1	50	3	36217	38907.5	1	161	1	27	0	4	2	3	1	1	1	2	0	0	37.6	1	169.9	120.9			5.5			6.57	254			1.16	45	280	1	4.6	0
115647	90.3	1	82	2	218	1	300	1	27	2	7372.44	8005.92	2	150	2	73	1	2	0	2	0	0	0	2	1	1	30.8	1	155.9	109.5			9.1			3.8	147			1.24	48	337	1	5.9	0
115661	799	3	113	3	133	0	246	0	46	3	11451.3	11566.9	1	169	1	79	1	4	2	2	2	1	0	2	1	1	27.3	0	189.4	102.8			5.3			4.65	180			1.09	42	398	1	5.1	0
115662	53.2	1	144	3	199	1	343	2	42	3	13916.1	14975.6	1	154	1	74	1	5	2	1	2	1	1	2	0	0	22.6	0	166.8	83.8	6.88	124	5.7	0.745	66	4.53	175	2.224	85	1.97	76	283	1	4.3	0
115663	121	2	44	0	258	2	302	1	15	0	7655.04	8074.65	1	162	1	66	1	2	2	1	1	1	0	2	0	1	27.8	0	156.5	94.4	5.83	105	6.1	1.795	159	3.62	140	1.371	61	1.42	55	285	1	4.7	0
115666	396	3	76	1	237	2	313	1	24	1	14385.4	14600.4	1	170	1	56	0	1	2	1	0	2	1	2	0	1	42.6	1	173	123.8			5.6			4.73	183			1.06	41	389	1	12	1
115670	80.2	1	97	2	233	2	330	2	29	2	48319.5	56829.3	2	166	2	73	1	3	2	2	1	0	1	2	0	0	30.8	1	162.4	105.2			5.6			6.78	262			1.22	47	222	0	4.1	0
115673	27.5	0	63	1	235	2	298	1	21	1	15192.4	16602.3	1	170	2	27	0	4	1	3	0	2	1	2	0	0	22.2	0	162.2	74.1			5.4			3.15	122			1.68	65	152	0	5.7	0
115674	332	3	93	2	180	0	273	0	34	3	16302.2	18380.7	2	163	1	65	1	3	1	1	1	1	1	2	1	1	43.6	1	174.9	137	10.7	192	8.4	2.224	197	4.76	184	2.586	108	1.16	45	393	1	7.1	1
115683	160	2	89	2	201	1	290	1	31	2	35809.4	40411	1	169	2	51	0	2	1	1	2	0	1	2	0	0	28.2	1	151.6	87			5.5			5.3	205			1.47	57	309	1	4.2	0
115687	112	2	89	2	190	0	279	0	32	2	49047.1	52137.3	1	166	1	28	0	4	1	1	1	1	1	2	0	1	28	1	161.5	86	5.22	94	5.5	0.463	41	4.37	169	2.689	99	1.47	57	203	0	5.9	0
115692	111	2	72	1	300	3	372	3	19	1	24473.1	32032.1	2	149	2	80	1	3	0	2	0	1	1	1	0	1	21.1	0	145.6	81.4			5.9			3.62	140			2.07	80	134	0	3.9	0
115705	220	3	80	1	251	2	331	2	24	1	7008.4	7355.07	1	164	1	65	1	4	2	2	0	1	1	0	1	1	28	1	178.8	104.8			6.7			6.03	233			1.58	61	248	1	4.7	0
115711	44.9	0	47	0	261	2	308	1	15	0	49781	49951	2	163	2	66	1	3	2	1	1	1	1	0	1	1	27.7	0	165.3	102.4			5.6			4.73	183			1.5	58	227	0	4.3	0
115714	156	2	95	2	235	2	330	2	29	2	10155.9	10916.1	1	162	1	61	1	5	0	1	0	1	0	0	0	0	26.7	0	170.6	101			5.8			5.87	227			1.06	41	283	1	3.5	0
115715	552	3	90	2	214	1	304	1	30	2	11116.9	11894.4	1	161	1	62	1	1	2	1	0	2	1	2	0	1	30.9	1	180.9	107.4			5.4			5.17	200			1.34	52	320	1	6.3	0
115727	121	2	94	2	257	2	351	3	27	2	13287.6	14664.3	1	169	2	72	1	5	2	1	0	1	1	0	1	1	35.2	1	155	116.3	6.88	124	7	1.231	109	3.44	133	1.836	74	1.03	40	266	1	6.6	0
115728	37.3	0	167	3	156	0	323	2	52	3	12588.3	13770.6	1	153	2	41	0	5	2	1	2	1	1	2	0	0	21.9	0	160.9	80.4			5.4			6.1	236			2.22	86	256	1	2.4	0
115736	47.6	0	54	0	337	3	391	3	14	0	9373.48	9899.88	1	151	2	62	1	2	0	2	0	2	0	0	1	1	31.4	1	153.1	109.2	6.55	118	6.2	1.513	134	5.07	196	3.129	123	1.24	48	400	1	4	0
115739	36.6	0	75	1	243	2	318	1	24	1	148335	149709	1	172	2	67	1	3	2	2	1	0	0	1	1	1	31.8	1	170.5	116.2	6.61	119	5.9	1.885	167	3.31	128	1.526	67	0.93	36	337	1	7.7	1
115740	349	3	101	2	149	0	250	0	40	3	2387.7	2426.26	1	152	1	66	1	4	0	2	0	1	1	0	0	1	32.2	1	161.7	109.7			5.2			5.77	223			2.22	86	270	1	6.4	0
115743	116	2	84	2	283	3	367	3	23	1	17197	18741.8	1	153	2	74	1	4	1	2	2	0	0	0	0	1	27	0	155.6	89			6.1			5.15	199			1.68	65	302	1	5.9	0
115746	325	3	52	0	197	0	249	0	21	1	8140.51	9051.57	1	171	2	70	1	4	1	2	1	1	0	0	0	1	34.6	1	155.7	106.5			5.8			4.71	182			1.45	56	189	0	72.8	1
115747	324	3	83	2	222	1	305	1	27	2	244227	265768	1	155	1	69	1	3	1	1	1	0	0	2	0	0	25.5	0	166.3	91.7			5.4			6.08	235			1.11	43	267	1	4.6	0
115750	21.7	0	114	3	281	3	395	3	29	2	79383.9	86530.6	1	151	2	53	0	3	2	2	2	1	1	0	0	0	29.2	1	177	112			5.3			5.66	219			1.73	67	217	0	5.3	0
115751	155	2	105	3	256	2	361	3	29	2	6359.47	6630.29	2	152	2	61	1	4	2	1	1	0	1	1	0	1	27	0	145.1	92.3	5.16	93	5.8	3.76	333	7.32	283	4.37	181	1.22	47	279	1	3.9	0
115752	133	2	89	2	228	1	317	1	28	2	4051.16	4453.61	1	151	1	67	1	2	0	1	0	1	0	2	1	1	25	0	165.3	95.6	7.33	132	5.5	1.118	99	4.53	175	2.664	104	1.34	52	145	0	5.9	0
115754	13.4	0	44	0	289	3	333	2	13	0	16733.1	17488	1	151	2	43	0	4	2	1	2	0	1	2	0	0	37	1	167.3	97.5			5.3			5.61	217			1.42	55	216	0	4.5	0
115759	180	2	116	3	241	2	357	3	32	2	7456.31	8351.04	2	169	2	53	0	5	2	1	1	1	1	1	0	1	25.7	0	146.7	91			5.2			6.57	254			2.33	90	265	1	6.1	0
115770	377	3	118	3	184	0	302	1	39	3	17963	18952.4	2	172	1	42	0	3	2	1	0	1	1	2	0	1	33.4	1	184.6	117.4	6.11	110	5.3	3.003	266	6.08	235	3.646	150	1.06	41	291	1	4.5	0
115772	18.4	0	82	2	286	3	368	3	22	1	25802	27924.3	2	166	2	34	0	1	1	1	1	1	1	2	0	0	23.5	0	167.4	83.9	5.83	105	5.6	0.576	51	3.47	134	1.784	66	1.42	55	246	1	2.8	0
115780	13.7	0	25	0	364	3	389	3	6	0	13419.3	13674.4	1	159	2	41	0	4	2	2	1	2	1	2	0	0	32.8	1	159.6	96.3			5.5			4.11	159			1.5	58	277	1	5.4	0
115785	25.4	0	134	3	154	0	288	0	47	3	6755.09	7480.04	2	165	2	22	0	4	2	3	1	2	1	2	0	0	25	0	160.8	74.9	4.55	82	5.4	0.463	41	2.87	111	1.371	49	1.29	50	175	0	5.9	0
115788	345	3	75	1	280	3	355	3	21	1	5623.52	5988.28	1	168	2	65	1	4	2	2	1	1	1	2	0	1	23.6	0	165.9	85	4.88	88	5.6	0.79	70	6.18	239	3.284	125	2.53	98	238	1	3.5	0
115792	11.1	0	100	2	271	2	371	3	27	2	54629	56280.5	2	164	2	33	0	3	2	1	2	0	1	2	0	0	22.6	0	170.2	81.8	5.05	91	5.1	0.7	62	3.67	142	1.474	55	1.89	73	263	1	3.6	0
115800	29.5	0	93	2	244	2	337	2	28	2	24870.9	25517.8	2	156	2	45	0	3	2	1	2	2	0	2	0	1	40.5	1	167.4	129.8	5.44	98	5.6	0.644	57	5.35	207	3.776	142	1.29	50	347	1	6.2	0
115801	4.19	0	20	0	366	3	386	3	5	0	14369.6	14396.2	2	165	2	45	0	1	0	3	0	1	0	2	0	0	33.2	1	150.4	98.6			5.7			5.38	208			1.22	47	301	1	5.1	0
115803	377	3	58	0	216	1	274	0	21	1	25122.1	27624.7	1	159	1	40	0	5	2	1	2	1	1	1	1	1	30.3	1	168.9	108.8	13.3	240	9.5	3.827	339	4.63	179	2.095	106	0.78	30	345	1	3.6	0
115804	435	3	114	3	182	0	296	1	39	3	19475.7	27429.4	1	153	2	80	1	3	2	1	1	0	1	2	0	1	27.8	0	160.3	102.2			5.5			4.53	175			1.58	61	339	1	6.6	0
115807	161	2	110	3	224	1	334	2	33	3	13410.2	14575.1	2	154	1	65	1	1	1	1	1	0	1	2	1	1	30	1	168	104.2	6.49	117	6	0.847	75	2.92	113	1.215	47	1.32	51	293	1	7.9	1
115808	102	1	62	1	254	2	316	1	20	1	14657.9	17197.5	1	152	1	80	1	3	1	1	1	1	0	2	1	1	27.8	0	164.9	103.6	8.94	161	9.7	2.608	231	3.96	153	1.655	78	1.11	43	400	1	4.1	0
115809	104	1	78	1	146	0	224	0	35	3	9806.24	10447.5	1	172	1	70	1	4	2	2	1	1	0	2	0	1	25.8	0	175	87.9			5.5			4.89	189			1.5	58	214	0	7.1	1
115813	19.6	0	53	0	336	3	389	3	14	0	20976.4	22562.1	1	172	2	49	0	5	0	1	1	1	0	0	1	1	24	0	154.7	84.8			8.3			5.3	205			1.16	45	254	1	3.5	0
115816	118	2	66	1	236	2	302	1	22	1	29832.6	33317.4	2	156	1	66	1	3	2	1	2	0	1	2	0	1	27.2	0	170.9	101			5.5			4.42	171			1.19	46	265	1	3.4	0
115818	690	3	96	2	306	3	402	3	24	1	6529.66	6955.96	1	162	1	68	1	5	0	1	0	1	0	2	0	1	20.4	0	164.4	85			5.7			4.73	183			1.14	44	365	1	5.4	0
115820	156	2	58	0	264	2	322	2	18	0	21363.3	23092.9	2	160	1	48	0	4	1	3	1	2	1	0	0	0	25	0	175.5	87.2			5.5			4.29	166			1.16	45	204	0	4.1	0
115831	65.8	1	89	2	215	1	304	1	29	2	10675.7	11914.4	1	171	2	28	0	5	1	1	0	2	1	2	0	0	29	1	164.4	90.5	5.44	98	5.4	0.723	64	3.88	150	2.689	102	0.85	33	306	1	4.1	0
115833	186	2	141	3	211	1	352	3	40	3	23251.4	25522.3	2	169	1	37	0	2	0	3	0	2	0	0	0	0	18.4	0	171.3	69.6			5.4			4.97	192			1.09	42	172	0	5.3	0
115834	224	3	47	0	211	1	258	0	18	0	8140.51	9051.57	1	171	2	72	1	4	1	3	1	1	1	1	0	1	37.5	1	159.9	111.8			6			4.32	167			0.98	38	299	1	8.6	1
115842	32.1	0	49	0	238	2	322	2	27	2	6025.6	6352.4	2	151	2	41	0	4	2	3	0	0	1	2	0	0	48.7	1	166.6	136.6			5.9			5.04	195			1.19	46	330	1	6.5	0
115843	117	2	86	2	213	1	299	1	29	2	35245.7	38633.7	1	168	2	76	1	3	2	1	1	0	1	2	0	1	24.7	0	169.6	89.4	5.77	104	5.8	2.416	214	5.35	207	3.181	131	1.06	41	269	1	4.9	0
115846	91.5	1	80	1	228	1	308	1	26	2	24891.4	26582.2	3	156	2	57	0	2	2	1	2	0	1	2	0	0	32.1	1	153.1	100	5.66	102	5.5	2.179	193	4.89	189	2.612	109	1.27	49	237	0	6.1	0
115848	100	1	63	1	233	2	296	1	21	1	95852.9	104220	2	166	1	57	0	3	2	1	2	0	0	2	0	1	31.9	1	168.8	109.6			5.2			4.65	180			0.85	33	324	1	3	0
115850	385	3	85	2	248	2	333	2	26	2	32734.2	32712.2	1	159	2	56	0	2	1	1	2	0	1	2	1	1	39.6	1	161.2	128			11			4.84	187			0.98	38	388	1	7.9	1
115853	166	2	95	2	171	0	266	0	36	3	101775	112062	1	151	1	32	0	3	2	3	2	2	1	2	0	0	23.1	0	176.3	81.9	5.27	95	4.9	0.756	67	5.53	214	3.776	143	1.42	55	228	0	5.6	0
115854	67.1	1	91	2	254	2	345	2	26	2	12619.5	13209	2	170	1	27	0	4	1	1	0	2	1	2	0	0	23.1	0	165.6	81.6			5.8			2.48	96			1.03	40	181	0	4.5	0
115858	157	2	67	1	217	1	284	0	24	1	8766.12	9462.76	1	172	1	68	1	4	2	1	2	2	1	2	0	1	39	1	176	130.8	5.88	106	6	0.35	31	3.34	129	1.991	74	1.19	46	248	1	3.3	0
115859	156	2	94	2	240	2	334	2	28	2	13084.6	14326.5	2	161	1	27	0	1	0	1	0	0	0	2	0	0	29.4	1	175.9	101			5.6			4.09	158			1.11	43	308	1	6.5	0
115860	271	3	225	3	107	0	332	2	68	3	69228.3	74780.3	2	165	1	57	0	3	2	1	2	0	1	2	0	1	23.2	0	177.1	88.8	5.05	91	5	0.847	75	5.84	226	3.569	136	1.89	73	217	0	4	0
115861	114	2	68	1	257	2	325	2	21	1	73672.4	83292.7	1	166	1	70	1	3	2	1	2	2	0	1	0	1	26.7	0	171.9	106			6			5.2	201			1.19	46	326	1	3.4	0
115864	120	2	66	1	237	2	303	1	22	1	7061.92	7538.96	2	163	1	56	0	4	2	2	1	2	1	2	0	1	22.2	0	179	78.5			5.8			6.05	234			1.37	53	243	1	4.3	0
115875	144	2	93	2	231	1	324	2	29	2	31050.1	31364.3	2	149	2	67	1	3	2	3	2	0	1	2	1	0	46.9	1	160.9	130.7	7.33	132	6.7	1.163	103	4.78	185	3.077	119	1.16	45	335	1	7.6	1
115880	55.6	1	79	1	314	3	393	3	20	1	14164.8	15579.9	2	152	1	22	0	1	1	1	1	1	1	2	0	0	24.2	0	172.2	85.9	5.44	98	5.5	0.914	81	4.84	187	2.457	94	1.97	76	233	0	5	0
115882	61.7	1	91	2	273	3	364	3	25	1	53474.8	56608.2	1	167	2	66	1	3	1	2	1	0	0	2	0	1	26.2	0	149.5	85.4	5.72	103	5.8	1.242	110	5.64	218	3.595	138	1.47	57	233	0	4.8	0
115883	159	2	106	3	228	1	334	2	32	2	20874.5	22458.6	1	151	1	36	0	3	2	1	1	2	1	0	0	1	24.3	0	192.5	91.5	5.27	95	5.2	0.519	46	4.5	174	2.638	98	1.63	63	289	1	2.8	0
115885	190	2	100	2	254	2	354	3	28	2	16106.1	17640	2	158	1	20	0	3	1	3	1	1	0	2	0	1	36.8	1	177.4	122.9			5.3			4.97	192			0.85	33	268	1	5.6	0
115886	157	2	93	2	263	2	356	3	26	2	45644.3	49634.1	2	158	2	73	1	3	2	1	2	0	0	1	0	1	27.3	0	155.8	101.7	6.11	110	6	0.711	63	5.82	225	3.284	125	2.2	85	250	1	4	0
115887	114	2	93	2	213	1	306	1	30	2	33118.9	42657.3	1	157	2	68	1	3	1	2	0	1	0	2	1	0	25.3	0	156.3	92.5			7.9			3.85	149			1.37	53	245	1	3.9	0
115888	39.8	0	129	3	239	2	368	3	35	3	47662.7	52999.1	2	157	2	75	1	3	2	2	1	0	1	1	0	1	32.9	1	161.1	109.6	5.72	103	5.3	0.937	83	4.99	193	2.534	98	2.02	78	209	0	4.5	0
115889	94.3	1	116	3	179	0	295	1	39	3	3644.56	4015.13	2	164	2	62	1	1	0	2	0	0	0	0	1	1	34.6	1	155.4	116.6			6			6	232			1.86	72	263	1	4.3	0
115891	142	2	121	3	305	3	426	3	28	2	63272.6	64672.5	2	158	2	60	1	3	2	1	2	0	1	2	1	1	27.6	0	154.9	102.6	7.66	138	6.4	3.782	335	8.25	319	5.12	209	1.4	54	317	1	4.7	0
115895	392	3	110	3	178	0	288	0	38	3	9566.91	10358.5	2	156	1	70	1	5	2	1	0	1	0	2	0	1	29.8	1	178.7	113.9	5.66	102	5.5	1.287	114	4.45	172	2.767	108	1.09	42	270	1	5	0
115907	33.8	0	144	3	204	1	348	2	41	3	7126.29	7971.75	2	155	1	63	1	5	2	1	2	1	1	2	0	1	27	0	172.3	93.6			5.4			3.83	148			1.34	52	229	0	6.3	0
115908	408	3	83	2	149	0	232	0	36	3	6544.61	6880.73	1	164	1	65	1	4	1	2	1	1	1	2	1	0	20.6	0	164.9	77.7	7.05	127	5.8	0.271	24	4.84	187	2.741	104	1.97	76	231	0	7.6	1
115917	206	3	71	1	271	2	342	2	21	1	27367	30055.8	2	168	2	21	0	3	2	3	2	0	1	2	0	0	38.1	1	161.6	108.7			4.7			4.37	169			1.29	50	284	1	8.2	1
115923	50.6	0	45	0	260	2	305	1	15	0	8841.1	9347.84	1	170	2	31	0	5	2	1	1	0	0	0	0	1	29.5	1	155.7	96	5.88	106	5.7	1.366	121	4.5	174	2.819	110	1.06	41	266	1	4.3	0
115929	25.4	0	99	2	275	3	374	3	26	2	61656.4	63864.5	1	155	2	44	0	3	2	1	2	0	1	0	0	0	28.1	1	174.9	101.2	6.11	110	5	0.756	67	5.61	217	3.724	141	1.55	60	204	0	4.1	0
115934	280	3	114	3	220	1	334	2	34	3	41484.7	47565.4	3	156	2	75	1	3	2	1	2	0	1	2	0	1	23.1	0	157.4	82.4	5.66	102	5.9	1.129	100	6.15	238	3.077	119	2.56	99	258	1	4.8	0
115935	187	2	59	0	274	3	333	2	18	0	22341	23981.1	2	166	1	57	0	2	1	1	2	1	1	2	0	1	37.3	1	178.3	122			5.6			3.57	138			0.96	37	398	1	21.3	1
115936	149	2	54	0	214	1	268	0	20	1	30223.1	35807.7	2	158	2	70	1	3	1	1	1	1	1	2	0	1	29.8	1	158.6	107			5.4			5.9	228			1.66	64	274	1	4.3	0
115942	290	3	168	3	94	0	262	0	64	3	50421.8	55002.5	1	161	1	73	1	3	2	1	2	0	0	0	0	1	26.3	0	172.2				5.1			4.34	168			1.16	45	222	0	7.2	1
115951	101	1	67	1	225	1	292	1	23	1	51050.3	52237.7	2	164	2	48	0	3	2	1	2	0	1	0	0	0	28.5	1	166	101.1			5.2			4.71	182			1.63	63	285	1	5.4	0
115957	16.2	0	39	0	345	3	384	3	10	0	13488	16476.2	2	150	1	80	1	3	1	2	1	2	1	2	0	1	26.4	0	182.4	100	5.94	107	5.7	0.79	70	3.54	137	1.552	59	1.63	63	312	1	4.2	0
115958	76.9	1	49	0	260	2	309	1	16	0	32928.1	36772.1	1	155	2	38	0	3	0	1	0	1	1	2	0	1	40.6	1	162	128.6			5.5			5.46	211			0.85	33	325	1	6.6	0
115959	99	1	106	3	238	2	344	2	31	2	9658.17	10402.4	2	151	1	20	0	1	2	3	0	1	1	2	0	0	20.5	0	180.3	76.7	5.61	101	5	1.264	112	4.06	157	2.25	88	1.24	48	210	0	4.4	0
115961	203	3	41	0	233	2	274	0	15	0	47815.2	51019.9	2	159	1	52	0	3	2	1	2	1	1	2	0	0	36.4	1	185.7	119.3	5.5	99	5.8	1.637	145	4.81	186	3.233	128	0.83	32	265	1	7.9	1
115963	212	3	116	3	151	0	267	0	43	3	13187.9	13874.1	2	153	1	79	1	5	2	1	0	1	0	1	0	1	23.7	0	174	99.3	5.33	96	5.8	0.914	81	3.75	145	1.94	75	1.4	54	233	0	6.3	0
115965	90.6	1	62	1	255	2	317	1	20	1	12421.8	12672.7	1	149	2	68	1	2	2	1	1	0	1	2	1	1	32.6	1	164.8	112.8	6.22	112	6.4	0.994	88	5.28	204	2.974	114	1.84	71	237	0	4	0
115968	73.2	1	114	3	169	0	283	0	40	3	18780.9	21750	2	156	2	74	1	3	2	3	1	1	1	1	0	1	25.2	0	164.3	98	5.72	103	5.2	0.802	71	5.33	206	3.439	130	1.53	59	233	0	3.6	0
115972	45.9	0	77	1	176	0	253	0	30	2	7735.56	8026.03	2	155	1	74	1	3	1	2	0	2	0	0	1	1	31.9	1	167	115.8			5.8			2.84	110			0.93	36	155	0	3.2	0
115978	61.8	1	92	2	252	2	344	2	27	2	37738.9	38352.3	2	167	1	40	0	3	2	1	2	2	0	2	0	1	33.9	1	181.4	113			5.6			5.15	199			1.24	48	290	1	4.2	0
115983	28.6	0	81	2	295	3	376	3	22	1	13769.9	16435.6	2	150	2	72	1	3	0	1	1	0	1	2	0	1	29.5	1	160.8	105.6	6.77	122	6.3	1.106	98	5.64	218	3.543	137	1.58	61	328	1	5.6	0
115985	148	2	65	1	200	1	265	0	25	1	7754.82	8331.99	3	156	1	66	1	4	2	1	2	1	1	2	1	1	32	1	173.2	116.7	14.6	263	8.3	1.118	99	3.44	133	1.888	75	1.03	40	212	0	9.9	1
115986	53.8	1	71	1	223	1	294	1	24	1	33705.2	37794.2	1	157	2	55	0	3	1	2	1	1	1	2	0	1	39.4	1	164.8	110.2			5.5			5.82	225			1.47	57	272	1	7.6	1
115988	15.5	0	135	3	155	0	290	1	47	3	95286.1	110764	3	156	2	57	0	3	2	1	2	0	1	1	0	0	28.7	1	162.3	96.4	5.83	105	5.3	1.377	122	4.73	183	2.922	114	1.19	46	260	1	3.8	0
115989	120	2	111	3	224	1	335	2	33	3	6517.25	7235.46	2	155	1	64	1	5	0	1	2	1	1	0	1	1	27.7	0	169.7	108.1	6.77	122	5.2	1.231	109	4.6	178	2.276	89	1.76	68	297	1	5.4	0
115993	415	3	80	1	217	1	297	1	27	2	80582.4	84523.7	1	157	1	67	1	3	2	1	1	1	1	2	1	1	28.6	1	171.8	101.8			6.2			4.63	179			1.34	52	289	1	6	0
115994	180	2	122	3	223	1	345	2	35	3	31508.2	31962.7	2	151	1	64	1	3	1	1	1	0	1	1	0	0	30.4	1	176.9	118.4	6.11	110	5.1	1.321	117	6.08	235	3.957	153	1.53	59	287	1	5.3	0
115995	433	3	112	3	289	3	401	3	28	2	6520.75	6722.78	1	152	1	49	0	4	2	1	0	2	1	2	1	1	39.4	1	184.2	123.6			6.8			5.2	201			1.19	46	400	1	8.3	1
115996	534	3	35	0	179	0	214	0	16	0	18698.2	20319.5	2	160	1	74	1	4	2	1	2	1	1	0	1	1	37.9	1	166	125.3	5.61	101	5.6	0.711	63	3.18	123	1.577	60	1.27	49	235	0	8	1
115998	61.5	1	49	0	298	3	347	2	14	0	17743.6	17045	2	165	2	44	0	2	2	2	0	1	0	2	0	0	19.6	0	159.1	73.6			5.8			4.91	190			1.86	72	100	0	4.2	0
116001	9.32	0	36	0	410	3	446	3	8	0	9139.98	9558.66	2	155	2	45	0	5	2	1	2	1	0	0	0	1	34.2	1	161.7	115.5	5.94	107	5.9	1.784	158	5.22	202	3.336	132	1.06	41	250	1	4.3	0
116004	220	3	67	1	206	1	273	0	25	1	25292.2	27429.5	2	156	2	55	0	3	2	1	2	1	1	0	0	1	25.6	0	159.3	88.2			5.1			4.5	174			2.07	80	222	0	5.8	0
116005	33.5	0	56	0	283	3	339	2	17	0	42250.9	45457.1	1	157	1	38	0	3	2	1	0	2	1	2	0	1	39.9	1	170.8	125.8			5.7			3.72	144			1.01	39	400	1	9.8	1
116010	954	3	66	1	288	3	354	3	19	1	18477.6	20366.4	1	161	2	73	1	4	2	1	2	0	1	1	1	1	30.7	1	157.6	102.9	8.6	155	6.7	1.264	112	11.07	428	9.232	354	1.27	49	328	1	8.5	1
116013	245	3	32	0	294	3	326	2	10	0	4094.87	4340.9	2	151	2	58	0	4	2	1	1	0	0	0	0	0	39.1	1	165.6	111			5.3			4.22	163			0.96	37	269	1	5.9	0
116014	223	3	48	0	214	1	262	0	18	0	22821.1	23800.4	2	149	1	34	0	4	1	1	2	2	1	2	0	1	23.3	0	176.1	82.3	5.44	98	5.8	0.734	65	3.78	146	2.121	81	1.32	51	185	0	4.8	0
116019	572	3	94	2	226	1	320	2	29	2	11550.7	12646.8	1	161	2	63	1	5	2	1	1	1	0	0	1	1	23	0	164.6	90.2	15.9	286	7.1	1.535	136	3.39	131	1.448	61	1.24	48	269	1	5	0
116021	39.9	0	56	0	272	3	328	2	17	0	16172.5	17013.7	1	168	1	59	0	4	1	2	1	2	0	2	0	1	19.5	0	176.2	76.7			5.7			3.52	136			1.24	48	200	0	4.5	0
116022	116	2	68	1	246	2	314	1	22	1	39330.1	42597.4	2	165	1	34	0	3	1	1	0	1	1	0	0	1	32.1	1	174.6	109.7			5			6.52	252			0.8	31	291	1	7.2	1
116029	383	3	154	3	148	0	302	1	51	3	36825.6	40217	1	169	1	26	0	1	2	3	1	2	1	2	0	0	35.5	1	184	117.9	5.61	101	5.1	1.287	114	4.16	161	2.508	99	1.06	41	367	1	4	0
116030	108	2	60	0	216	1	276	0	22	1	4076.79	4234.14	2	171	1	70	1	4	0	1	0	1	0	2	1	1	24.1	0	185.1	97.1			7.5			3.03	117			1.27	49	195	0	6.5	0
116031	734	3	174	3	132	0	306	1	57	3	17366.7	17762.6	3	156	1	29	0	2	2	1	1	1	1	2	0	0	28.4	1	173.8	96	5.27	95	5.6	0.926	82	4.65	180	2.845	109	1.4	54	211	0	2.9	0
116036	130	2	115	3	274	3	389	3	30	2	87550.5	88639.1	2	166	2	59	0	3	2	2	2	1	1	0	0	1	31.4	1	153.8	109.6			5.3			6.96	269			2.4	93	192	0	5.4	0
116041	131	2	44	0	346	3	390	3	11	0	52768.3	57805.2	2	159	1	69	1	3	2	1	2	0	0	2	1	1	27.8	0	168.7	97.5	7.49	135	6.2	0.452	40	3.15	122	1.733	63	1.22	47	291	1	41	1
116043	97.1	1	110	3	178	0	288	0	38	3	6357.9	7980.53	2	151	1	80	1	3	2	1	1	0	1	2	0	1	29.6	1	178.1	107.9			5.5			4.22	163			1.11	43	311	1	6.4	0
116044	68.3	1	116	3	225	1	341	2	34	3	24394.9	26560.4	1	158	2	75	1	3	2	1	2	0	1	0	0	1	20.8	0	151.3	74.6	5.05	91	5.5	1.569	139	4.34	168	1.629	69	1.99	77	254	1	5.1	0
116050	220	3	104	3	177	0	281	0	37	3	14296.7	14919.1	1	170	1	45	0	3	2	1	1	0	1	1	0	1	24.5	0	181	91.6	5.94	107	4.8	2.766	245	6.1	236	3.569	148	1.27	49	313	1	6.4	0
116052	178	2	62	1	212	1	274	0	23	1	12165.8	13017.3	1	167	1	33	0	5	0	1	0	1	1	2	1	1	40.3	1	194.6	134.3			5.7			5.25	203			0.75	29	298	1	12.3	1
116056	7.36	0	37	0	376	3	413	3	9	0	18042.5	20894.9	1	168	2	70	1	3	2	1	2	0	0	2	0	1	28.7	1	162.4	96.2			5.4			4.01	155			1.81	70	299	1	6.8	0
116057	73.5	1	18	0	325	3	343	2	5	0	54298.2	60702.8	1	157	1	79	1	3	1	1	1	0	0	0	1	1	26.1	0	161.1	93.8			6.1			4.5	174			1.6	62	238	1	5.2	0
116061	333	3	79	1	217	1	296	1	27	2	7204.95	7309.4	3	156	1	74	1	4	1	1	2	0	1	2	0	1	26.4	0	175	105.9			6.1			5.35	207			1.58	61	284	1	3.4	0
116065	168	2	61	1	227	1	288	0	21	1	3924.99	4188.81	2	151	1	56	0	5	2	1	1	1	1	2	1	1	37.1	1	171.8	118.4	6.66	120	6.1	1.106	98	3.15	122	1.526	61	1.11	43	342	1	9.6	1
116067	113	2	97	2	191	0	288	0	34	3	23315.1	24485.1	1	162	2	44	0	5	2	2	0	1	1	2	0	0	35	1	170.5	107.6			5			4.42	171			1.4	54	345	1	4.7	0
116070	19.2	0	53	0	317	3	370	3	14	0	8961.11	9972.95	2	163	2	70	1	4	1	2	1	1	1	2	0	1	34.5	1	157.1	109	5.88	106	5.9	0.824	73	4.63	179	3.103	118	1.14	44	254	1	3.1	0
116072	182	2	77	1	241	2	318	1	24	1	39361.3	42889.9	1	171	1	30	0	3	2	3	1	1	1	0	0	0	22	0	185.6	80.3	5.83	105	5.3	0.576	51	5.22	202	3.026	114	1.94	75	199	0	3.9	0
116073	154	2	59	0	189	0	248	0	24	1	30123.2	31941.9	1	172	1	53	0	5	2	3	2	2	1	0	1	1	33.2	1	172.5	117.7	8.44	152	7.7	2.382	211	6.18	239	4.189	166	0.91	35	247	1	5.9	0
116075	58.3	1	109	3	236	2	345	2	32	2	17454.1	18492.1	1	158	2	38	0	4	2	1	2	1	1	2	0	1	31.7	1	161.4	96.8			5.6			4.4	170			1.6	62	229	0	3.3	0
116077	217	3	85	2	236	2	321	2	26	2	34309	34434.5	2	165	1	57	0	1	2	1	2	1	1	2	0	1	27.3	0	175	99.2			5.1			5.77	223			0.88	34	267	1	3.8	0
116088	106	2	35	0	267	2	302	1	12	0	15756.8	17745.4	2	171	1	33	0	4	1	3	1	0	0	2	0	0	23.9	0	167.1	77			5.3			4.37	169			1.53	59	117	0	3.8	0
116089	50.5	0	160	3	258	2	418	3	38	3	14356	15205.2	2	164	1	20	0	1	2	3	2	1	0	2	0	1	27.6	0	179.9	101.7	5.44	98	4.9	0.881	78	3.96	153	2.508	96	1.03	40	286	1	5.6	0
116090	8.55	0	131	3	270	2	401	3	33	3	11005.5	11453.2	1	161	2	32	0	5	2	1	1	1	0	2	0	0	28.1	1	163	93.8	6.05	109	5.5	0.813	72	5.92	229	3.698	140	1.86	72	264	1	4.3	0
116094	334	3	101	2	261	2	362	3	28	2	36722	37065.2	1	160	1	42	0	2	2	1	2	2	1	0	0	1	32.5	1	187.5	114.5			5.1			5.79	224			0.83	32	350	1	6.1	0
116097	331	3	89	2	229	1	318	1	28	2	13958.3	15507.9	2	155	1	35	0	5	2	3	1	2	1	2	0	1	33.2	1	168.9	102.7	6.27	113	5.8	3.511	311	6.03	233	3.414	145	1.01	39	358	1	4.4	0
116103	109	2	65	1	206	1	271	0	24	1	6458.92	6704.56	2	167	2	42	0	4	2	1	1	1	1	2	0	1	39	1	164.1	121.8			5.9			5.33	206			1.24	48	326	1	3.6	0
116107	166	2	93	2	179	0	272	0	34	3	16549.4	19345.2	2	156	2	74	1	3	2	2	1	0	0	2	0	1	21.3	0	153.8				4.3			3.59	139			1.63	63	211	0	4.8	0
116109	372	3	100	2	254	2	354	3	28	2	102245	108518	2	158	2	54	0	3	1	1	2	1	0	2	1	1	43.8	1	169.1	134	6.77	122	6.6	2.529	224	4.37	169	1.81	84	1.4	54	400	1	5.5	0
116110	26.2	0	116	3	214	1	330	2	35	3	62443.2	67231.5	1	156	2	39	0	3	2	1	2	0	1	0	0	0	25.4	0	168.3	80.3	5.22	94	4.9	0.497	44	5.72	221	2.87	106	2.61	101	201	0	4.1	0
116112	101	1	54	0	241	2	295	1	18	0	15889.1	17629.2	2	163	2	63	1	3	2	2	2	0	1	0	0	1	38.2	1	155.6	107			6			4.11	159			2.4	93	291	1	5.8	0
116113	326	3	134	3	172	0	306	1	44	3	9241.73	10551.9	3	156	1	46	0	5	2	1	2	0	1	2	0	0	22.3	0	173.6	85			5.6			7.16	277			1.24	48	269	0	2.5	0
116114	48	0	163	3	236	2	399	3	41	3	31483.7	34068.5	1	170	2	44	0	1	2	1	2	0	1	0	0	0	23.6	0	166	80.4			5.3			4.68	181			2.09	81	182	0	4.1	0
116116	55.6	1	79	1	330	3	409	3	19	1	40299.1	46838.2	2	159	1	23	0	3	2	3	2	0	1	1	0	0	38.4	1	187.2	123.5	5.5	99	5.2	2.529	224	5.95	230	3.853	155	0.93	36	330	1	8.1	1
116118	52.7	1	128	3	176	0	304	1	42	3	76070	82318.3	1	156	2	56	0	3	2	1	2	0	1	2	0	0	23.6	0	165.4	89.9			5.5			6.7	259			2.87	111	199	0	3.6	0
116120	48.4	0	79	1	169	0	248	0	32	2	8501.8	9208.83	2	159	2	71	1	2	0	2	1	1	0	0	0	1	27	0	148.5	93.4	5.77	104	5.9	2.698	239	4.65	180	2.56	111	0.85	33	234	0	7.5	1
116121	7.92	0	33	0	364	3	397	3	8	0	6789.74	7216.24	2	151	2	34	0	4	1	3	0	1	1	0	0	1	30.3	1	157.7	97.9	4.83	87	5.9	0.44	39	5.15	199	3.103	116	1.84	71	203	0	4.4	0
116125	102	1	139	3	236	2	375	3	37	3	20057.1	22150.2	2	151	1	69	1	3	2	1	1	0	1	2	0	1	25.1	0	175.1	90.2	6.83	123	5.4	0.756	67	5.33	206	3.336	126	1.66	64	249	1	3.2	0
116127	267	3	64	1	219	1	283	0	23	1	3532.25	3694.54	1	149	1	73	1	4	2	2	2	0	1	2	0	1	32.7	1	174.1	107	6.11	110	6.4	0.982	87	4.32	167	2.586	99	1.29	50	244	1	6.6	0
116129	168	2	65	1	237	2	302	1	22	1	2701.89	3009.08	2	167	1	62	1	4	2	2	1	2	1	2	0	1	29.8	1	186.4	112.5	6.77	122	6.4	0.858	76	3.98	154	2.276	86	1.32	51	266	1	8.7	1
116133	33.2	0	116	3	212	1	328	2	35	3	137291	149113	1	163	2	44	0	3	2	3	1	1	1	2	0	0	28.5	1	151.2	93			5.4			5.9	228			1.22	47	223	0	3.1	0
116135	128	2	58	0	346	3	404	3	14	0	21775.9	23264.1	2	151	1	75	1	3	1	1	2	1	1	0	1	0	31.2	1	168.9	115.9			8			5.46	211			1.14	44	347	1	3.8	0
116138	29	0	78	1	230	1	308	1	25	1	16329	18233.8	1	164	2	71	1	5	2	3	2	1	1	1	0	1	25.3	0	157	94.4	5.72	103	5	0.485	43	4.58	177	2.172	80	2.17	84	223	0	4.4	0
116140	255	3	77	1	244	2	321	2	24	1	15519.4	16694.2	1	156	1	38	0	2	0	1	0	1	0	2	0	0	41.1	1	167.5	118.9			5.6			4.71	182			1.19	46	326	1	8	1
116141	337	3	73	1	169	0	242	0	30	2	26047.3	28497.1	2	150	1	59	0	3	2	1	2	1	0	2	0	0	27.9	0	174.5	100			6.3			4.22	163			1.22	47	325	1	4.6	0
116142	143	2	69	1	294	3	363	3	19	1	19303	19397.2	2	159	1	46	0	1	2	1	1	2	0	2	0	0	25	0	171.3	90			5.9			3.7	143			1.03	40	250	1	5.1	0
116145	15.6	0	79	1	288	3	367	3	22	1	29291.3	29032.2	1	165	2	31	0	3	2	2	0	1	0	2	0	0	24.1	0	161.2	86	5.5	99	5.3	1.411	125	3.72	144	2.017	81	1.06	41	152	0	3.1	0
116151	576	3	53	0	217	1	270	0	20	1	25048.9	27989.1	2	157	1	48	0	4	2	1	2	1	1	2	0	1	31.2	1	174	107.1			5			3.34	129			1.14	44	320	1	5.9	0
116152	262	3	151	3	114	0	265	0	57	3	16106.4	17212.3	2	152	1	31	0	5	2	1	1	0	1	2	0	0	22.3	0	166.9	77.9	5.33	96	5.2	0.677	60	5.4	209	3.595	136	1.5	58	227	0	3.8	0
116164	33.6	0	40	0	304	3	344	2	12	0	122993	127644	1	162	2	33	0	5	1	3	1	1	1	2	0	0	32.5	1	167.7	106.2	5.94	107	5.3	1.389	123	5.22	202	3.284	129	1.29	50	202	0	3.3	0
116165	29.2	0	84	2	238	2	322	2	27	2	146451	152442	1	153	2	60	1	3	1	1	2	0	1	2	0	1	35.9	1	165.5	120.5			5.1			5.35	207			1.97	76	291	1	4.1	0
116166	128	2	93	2	142	0	235	0	40	3	12551.8	12982.6	1	162	1	57	0	5	2	1	2	0	1	2	0	0	26.6	0	175.5	101			5.5			5.59	216			1.86	72	257	1	5.3	0
116167	25.9	0	50	0	312	3	362	3	14	0	9650.17	10116.9	2	152	2	52	0	1	2	2	0	1	1	2	1	0	24.5	0	156.8	88.1			7.6			4.16	161			1.58	61	353	1	4.4	0
116169	140	2	87	2	236	2	323	2	27	2	22382.9	23382.6	1	169	2	57	0	2	2	1	0	0	0	0	0	1	32.6	1	164.8	107.4			5.8			3.96	153			1.22	47	351	1	5.1	0
116171	161	2	115	3	174	0	289	0	40	3	9681.36	10708.2	1	150	1	33	0	5	2	1	2	0	1	2	0	0	21.8	0	164.5	79.2			5.7			5.28	204			1.24	48	182	0	4.3	0
116174	13	0	32	0	382	3	414	3	8	0	11444.9	11962.8	1	171	2	50	0	4	1	1	0	2	1	0	0	1	28.5	1	145.6	100.6	5.22	94	5.5	0.44	39	4.27	165	1.655	60	2.4	93	246	1	3.9	0
116178	104	1	73	1	252	2	325	2	22	1	10170.1	10717.8	2	167	1	20	0	4	1	3	0	2	1	2	0	0	21.6	0	175.9	75	5.27	95	4.2	0.734	65	3.85	149	2.25	85	1.27	49	217	0	4.2	0
116181	140	2	124	3	160	0	284	0	44	3	23118.1	24944.8	1	157	1	45	0	3	2	3	0	0	0	0	0	0	27.3	0	175.9	100.3	5.11	92	5.2	0.982	87	5.17	200	3.672	140	1.06	41	305	1	4.8	0
116186	198	3	75	1	199	1	274	0	27	2	16110.4	18076.8	2	164	1	32	0	1	0	1	1	2	1	2	0	0	30.2	1	157.5	94.6	5.5	99	5.4	0.44	39	5.04	195	3.414	127	1.42	55	238	1	3.2	0
116190	152	2	65	1	237	2	302	1	22	1	192929	228470	1	166	1	23	0	3	2	1	2	1	1	0	0	0	26.5	0	176.8	87.8	6.05	109	5.2	2.145	190	4.65	180	2.612	108	1.06	41	304	1	3.7	0
116196	557	3	64	1	134	0	198	0	32	2	21059.1	22014.1	2	163	2	57	0	3	1	2	0	1	0	2	0	1	41	1	155.5	120.8	6.94	125	5.8	1.423	126	4.86	188	3.31	129	0.91	35	321	1	3.3	0
116202	34.5	0	89	2	323	3	412	3	22	1	32229.5	36141.9	1	172	1	31	0	4	2	3	0	2	1	2	0	0	39.6	1	192.5	132.2	6.27	113	5.4	0.802	71	5.07	196	3.258	123	1.45	56	293	1	5.7	0
116203	17.9	0	53	0	358	3	411	3	13	0	46198.4	45798.1	1	167	2	61	1	3	1	2	0	1	1	0	0	1	42.4	1	162.3	132.5			6.3			4.78	185			1.27	49	255	1	6.9	0
116206	92.5	1	91	2	217	1	308	1	30	2	105575	112659	1	165	1	64	1	3	2	1	2	0	0	2	0	1	22.4	0	170.1	82.6			5.3			5.22	202			1.4	54	180	0	5.4	0
116208	728	3	68	1	224	1	292	1	23	1	2387.7	2426.26	1	152	1	67	1	4	0	3	0	1	0	0	1	0	24.1	0	170.9				5.8			4.27	165			0.88	34	217	0	4.6	0
116210	66.9	1	44	0	284	3	328	2	13	0	93728.1	104527	2	149	2	52	0	3	2	1	2	1	1	2	0	0	39.4	1	163	111.7	5.5	99	5.9	1.434	127	4.65	180	2.974	116	1.03	40	275	1	5.4	0
116211	70.5	1	80	1	272	3	352	3	23	1	14596.8	15924.2	2	165	2	60	1	1	2	1	2	0	0	0	0	0	34.5	1	152	104.7			5.7			4.76	184			0.91	35	220	0	4.6	0
116213	91.8	1	97	2	255	2	352	3	28	2	9685.22	10028.9	1	169	1	62	1	5	2	1	2	0	0	0	1	1	29	1	168.5	102.4	6.61	119	6.7	1.852	164	4.06	157	2.198	92	1.01	39	287	1	18.9	1
116216	94.7	1	87	2	248	2	335	2	26	2	18357.3	21348.4	2	159	2	80	1	3	1	1	2	1	1	0	0	1	24.4	0	159	81.1	5.83	105	5.5	1.4	124	3.59	139	1.836	75	1.11	43	228	0	5.6	0
116219	282	3	160	3	155	0	315	1	51	3	22300.4	25626.7	2	153	1	22	0	5	2	3	2	0	1	2	0	0	26.9	0	175.8	94.1			5.5			6.47	250			1.24	48	274	1	4.3	0
116226	165	2	63	1	151	0	214	0	29	2	338364	367556	2	153	1	25	0	3	1	3	2	2	1	2	0	0	24.5	0	171.7	85.6	6.05	109	5.4	0.565	50	3.1	120	1.707	64	1.14	44	214	0	3.8	0
116228	47.8	0	63	1	289	3	352	3	18	0	11608.9	12502	2	172	2	30	0	4	2	3	1	1	1	2	0	0	22.7	0	173.5	76.6	5.66	102	5.7	0.948	84	4.22	163	2.069	80	1.71	66	135	0	5.1	0
116238	53.5	1	60	0	227	1	287	0	21	1	13986.3	14631.8	1	168	2	47	0	4	2	2	2	2	1	2	0	1	26.1	0	171.6	87.3	5.11	92	5.4	0.44	39	3.59	139	2.172	80	1.22	47	190	0	7	1
116241	64.3	1	53	0	267	2	320	2	17	0	21619.4	24848.9	1	167	2	28	0	3	0	1	0	2	1	2	0	1	42.4	1	153.5	125.5	5.33	96	5	1.242	110	4.63	179	3.077	119	0.98	38	318	1	5.3	0
116243	105	1	82	2	215	1	297	1	28	2	32835.8	32641.3	1	165	2	60	1	3	1	2	0	2	1	2	0	1	32.7	1	156	111.2			5.6			5.28	204			1.24	48	300	1	2.5	0
[truncated: 2,467 more rows]
